# Supplementary material for: The intervals method: a new approach to analyse finite element outputs using multivariate statistics
Source: PeerJ. 2017 Oct 13;5:e3793. doi: 10.7717/peerj.3793 (PMC5642245; doi:10.7717/peerj.3793)
Supplement: Supplemental Information 3 — Influence of the homogeneity of the mesh. [file peerj-05-3793-s003.xlsx]

## Sheet: N=3
			percent area
mesh		group	1	2	3
1			97.1808	1.79051	1.02864
2			97.5961	1.28567	1.11825
3			97.5176	1.37362	1.10876
4			97.2678	1.73835	0.993884
5			96.9837	2.11109	0.905238
6			96.9719	2.1067	0.921451
			relative error
mesh	error	variance	1	2	3
1	0.210788	0.0109218	0.208992	0.316182	0.10719
2	0.54735	0.101848	0.624229	0.821026	0.196797
3	0.488716	0.0769048	0.545762	0.733074	0.187312
4	0.245562	0.0237919	0.29591	0.368342	0.0724324
5	0.0108086	3.56714e-05	0.0118168	0.00439608	0.0162129
6	0	0	0	0	0

## Sheet: N=5
			percent area
MESH		group	1	2	3	4	5
1			92.4887	4.69215	1.21125	0.579268	1.02864
2			93.1042	4.49187	0.798717	0.486953	1.11825
3			91.9875	5.53007	1.15386	0.219762	1.10876
4			92.371	4.89681	1.30269	0.435663	0.993884
5			92.3167	4.66695	1.46353	0.647565	0.905238
6			92.3055	4.66638	1.44621	0.660488	0.921451
			relative error
mesh	error	variance	1	2	3	4	5
1	0.126473	0.00688729	0.183216	0.0257752	0.234961	0.0812208	0.10719
2	0.398212	0.0909123	0.798733	0.174503	0.64749	0.173536	0.196797
3	0.420403	0.0695375	0.317933	0.863695	0.292348	0.440726	0.187312
4	0.147337	0.00630853	0.0654819	0.230428	0.143517	0.224825	0.0724324
5	0.0116545	4.43492e-05	0.0112414	0.000575384	0.0173194	0.0129233	0.0162129
6	0	0	0	0	0	0	0

## Sheet: N=10
			percent area
MESH		group	1	2	3	4	5	6	7	8	9	10
1			62.9396	27.9259	4.17601	1.74148	0.686251	0.922762	0.146323	0.432944	0	1.02864
2			61.8004	29.4288	3.62144	2.2167	0.891902	0.419459	0.0219316	0.125076	0.356051	1.11825
3			61.5551	29.3677	4.00625	2.49673	0.113645	0.628789	0.508172	0.00771382	0.207191	1.10876
4			60.9779	30.0714	3.36314	2.67945	0.239584	0.79595	0.58966	0.0945656	0.194534	0.993884
5			60.5972	30.4891	3.56073	1.74713	1.02932	0.713957	0.39775	0.298584	0.26094	0.905238
6			60.5535	30.5633	3.53887	1.75063	1.04628	0.679017	0.42106	0.280343	0.24556	0.921451
			relative error
mesh	error	variance	1	2	3	4	5	6	7	8	9	10
1	0.70537	0.93775	2.38617	2.63738	0.637145	0.00914784	0.360024	0.243745	0.274737	0.152601	0.24556	0.10719
2	0.420572	0.180308	1.24692	1.13453	0.0825764	0.466072	0.154373	0.259558	0.399128	0.155267	0.110491	0.196797
3	0.497903	0.191072	1.00161	1.19566	0.467382	0.746103	0.93263	0.0502276	0.0871116	0.272629	0.0383689	0.187312
4	0.342234	0.0977417	0.424384	0.491948	0.175728	0.928821	0.806692	0.116933	0.1686	0.185778	0.0510258	0.0724324
5	0.026834	0.000399116	0.0437482	0.0741957	0.0218612	0.0035008	0.0169504	0.0349401	0.0233103	0.0182406	0.01538	0.0162129
6	0	0	0	0	0	0	0	0	0	0	0	0

## Sheet: N=15
			percent area
MESH		group	1	2	3	4	5	6	7	8	9	10	11	12	13	14	15
1			28.8592	46.4884	15.5179	2.75747	1.8108	0.931427	0.815562	0.409147	0.783338	0.0187605	0.146323	0.348447	0.0844974	0	1.02864
2			27.8033	49.1979	13.2869	3.24058	1.61411	1.80514	0.648174	0.363151	0.419459	0.0161067	0.119724	0.00338903	0.36384	0	1.11825
3			27.4918	49.7914	13.5265	2.60966	2.12722	1.19436	0.776685	0.021755	0.621027	0.39099	0.127934	0.00472455	0.00498948	0.202202	1.10876
4			26.6491	50.2384	13.9467	2.67361	1.62031	1.18702	0.95264	0.0636426	0.717762	0.521285	0.149552	0.00472342	0.0918419	0.189546	0.993884
5			26.6666	50.4773	13.5316	2.78865	1.74009	1.05741	0.722031	0.55182	0.471364	0.322992	0.226586	0.191604	0.164736	0.181989	0.905238
6			26.5667	50.5159	13.5387	2.83559	1.73765	1.04101	0.73627	0.576535	0.419983	0.361586	0.257824	0.159316	0.160004	0.171447	0.921451
			relative error
mesh	error	variance	1	2	3	4	5	6	7	8	9	10	11	12	13	14	15
1	0.677844	1.35024	2.29249	4.02746	1.97922	0.0781183	0.073148	0.109582	0.0792917	0.167388	0.363355	0.342825	0.111501	0.189131	0.075507	0.171447	0.10719
2	0.374176	0.165596	1.23656	1.31797	0.251851	0.404996	0.123539	0.764131	0.0880959	0.213384	0.000524087	0.345479	0.1381	0.155927	0.203835	0.171447	0.196797
3	0.260932	0.0741112	0.92514	0.724536	0.0122502	0.225928	0.389569	0.153353	0.0404149	0.55478	0.201044	0.0294037	0.12989	0.154591	0.155015	0.0307547	0.187312
4	0.186763	0.0184433	0.082399	0.277481	0.407934	0.161976	0.117346	0.14601	0.21637	0.512892	0.297779	0.159699	0.108273	0.154592	0.0681625	0.018099	0.0724324
5	0.029021	0.000622707	0.0998843	0.0385647	0.00715493	0.0469391	0.0024325	0.0163977	0.0142391	0.0247146	0.0513809	0.0385936	0.0312386	0.0322882	0.00473208	0.0105417	0.0162129
6	0	0	0	0	0	0	0	0	0	0	0	0	0	0	0	0	0

## Sheet: N=20
			percent area
MESH		group	1	2	3	4	5	6	7	8	9	10	11	12	13	14	15	16	17	18	19	20
1			17.3538	40.2362	25.5149	7.76068	1.84296	1.81265	0.994577	0.820678	0.67639	0.167997	0.409147	0.783338	0.0187605	0	0.146323	0.348447	0.0844974	0	0	1.02864
2			16.68	40.7184	25.4095	7.34181	3.07879	0.602021	1.80629	0.915586	0.534081	0.520154	0.357635	0.0260752	0.393825	0.0105907	0.119724	0.00338903	0.00778859	0.356051	0	1.11825
3			16.6885	39.5428	25.3819	9.14367	1.97997	1.48451	1.36177	1.15316	0.763929	0.0344671	0.00463624	0.531044	0.263753	0.337306	0.00784628	0.00472455	0.00498948	0	0.202202	1.10876
4			16.8757	39.864	25.1271	8.70367	2.39129	1.26428	0.988304	1.09153	0.94461	0.0763517	0.00463514	0.717762	0.343508	0.177777	0.149552	0.00472342	0.0918419	0	0.189546	0.993884
5			16.7222	39.9327	25.3405	8.42184	2.3798	1.3973	1.21431	0.760178	0.520432	0.557758	0.367637	0.332996	0.262282	0.171659	0.196403	0.130095	0.129856	0.10155	0.155258	0.905238
6			16.7215	40.0369	25.2314	8.39712	2.38955	1.3992	1.22268	0.785657	0.550025	0.501835	0.392219	0.29918	0.277103	0.168573	0.220353	0.0901117	0.165677	0.100023	0.129437	0.921451
			relative error
mesh	error	variance	1	2	3	4	5	6	7	8	9	10	11	12	13	14	15	16	17	18	19	20
1	0.255656	0.0376353	0.632317	0.199225	0.283561	0.636438	0.546592	0.413455	0.228103	0.0350212	0.126365	0.333838	0.016928	0.484157	0.258342	0.168573	0.0740294	0.258335	0.0811798	0.100023	0.129437	0.10719
2	0.285024	0.0912286	0.0414682	0.68149	0.178117	1.0553	0.689234	0.797179	0.583607	0.129929	0.0159438	0.0183197	0.0345837	0.273105	0.116722	0.157982	0.100629	0.0867227	0.157889	0.256029	0.129437	0.196797
3	0.236361	0.0348868	0.032989	0.494125	0.150576	0.746549	0.409589	0.0853111	0.13909	0.367504	0.213904	0.467368	0.387583	0.231863	0.0133494	0.168733	0.212506	0.0853872	0.160688	0.100023	0.0727645	0.187312
4	0.178967	0.0204178	0.154191	0.172969	0.10429	0.306551	0.00173419	0.13492	0.234376	0.305878	0.394585	0.425483	0.387584	0.418581	0.0664049	0.00920412	0.070801	0.0853883	0.0738353	0.100023	0.0601088	0.0724324
5	0.029468	0.000905299	0.000650947	0.104194	0.109155	0.0247184	0.00975795	0.00190182	0.00836881	0.0254788	0.0295927	0.0559233	0.0245817	0.0338153	0.0148206	0.0030854	0.0239499	0.0399831	0.0358208	0.00152721	0.0258209	0.0162129
6	0	0	0	0	0	0	0	0	0	0	0	0	0	0	0	0	0	0	0	0	0	0

## Sheet: N=25
			percent area
MESH		group	1	2	3	4	5	6	7	8	9	10	11	12	13	14	15	16	17	18	19	20	21	22	23	24	25
1			12.9393	23.6789	33.9455	16.1244	3.6464	2.15422	1.36395	1.18895	0.474182	0.820678	0.67639	0.167997	0	0.409147	0.72115	0.0809483	0	0	0.146323	0.348447	0.0844974	0	0	0	1.02864
2			13.4804	23.3267	33.9089	14.7954	4.62759	2.96518	0.463198	1.28322	0.808196	0.851423	0.566648	0.519184	0.325687	0.0455225	0.0177086	0.393692	0.0161067	0	0.119724	0.00338903	0.00778859	0.356051	0	0	1.11825
3			13.6143	23.2131	32.6144	15.2103	5.45036	1.885	1.47886	1.46259	0.738266	0.788611	0.98234	0.0794033	0.021755	0.0687312	0.457456	0.102602	0.378061	0.125254	0.00784628	0.00472455	0	0.00498948	0.00211059	0.200091	1.10876
4			13.6592	23.4703	32.4573	15.0591	5.84129	1.8838	1.7028	0.338617	0.829698	1.05082	0.939758	0.0351167	0.0636426	0.00683352	0.706073	0.083044	0.437932	0.00516487	0.149552	0.00472342	0.0868536	0.00498829	0.177504	0.0120425	0.993884
5			13.6537	22.9708	33.26	14.6832	5.73391	2.01511	1.33916	0.9912	0.866473	0.615373	0.406071	0.448672	0.346712	0.333252	0.247639	0.226215	0.175473	0.134236	0.135309	0.0855247	0.14736	0.0664535	0.0890388	0.123879	0.905238
6			13.6153	22.8978	33.2032	14.7681	5.75078	2.07015	1.32867	1.02152	0.883295	0.594021	0.427188	0.411683	0.366764	0.320945	0.239918	0.232104	0.188572	0.0979036	0.175239	0.0640212	0.136501	0.0893259	0.0848936	0.110507	0.921451
				relative error
mesh	error	variance	1	2	3	4	5	6	7	8	9	10	11	12	13	14	15	16	17	18	19	20	21	22	23	24	25
1	0.368263	0.226553	0.676066	0.781084	0.742249	1.35625	2.10438	0.0840781	0.0352848	0.167431	0.409113	0.226657	0.249202	0.243686	0.366764	0.0882024	0.481232	0.151156	0.188572	0.0979036	0.0289161	0.284426	0.0520034	0.0893259	0.0848936	0.110507	0.10719
2	0.275842	0.0886115	0.134935	0.428884	0.705675	0.0272663	1.12319	0.895031	0.865468	0.261702	0.0750998	0.257402	0.13946	0.1075	0.0410776	0.275422	0.22221	0.161588	0.172465	0.0979036	0.0555156	0.0606322	0.128712	0.266725	0.0848936	0.110507	0.196797
3	0.224778	0.0245114	0.00100299	0.315251	0.588822	0.442203	0.300418	0.185144	0.150192	0.44107	0.145029	0.19459	0.555152	0.33228	0.345009	0.252214	0.217537	0.129502	0.18949	0.02735	0.167393	0.0592966	0.136501	0.0843365	0.082783	0.0895839	0.187312
4	0.257742	0.0463872	0.0438201	0.572457	0.745895	0.290933	0.0905098	0.186343	0.374132	0.682906	0.0535972	0.456795	0.512571	0.376567	0.303122	0.314111	0.466154	0.14906	0.249361	0.0927387	0.0256878	0.0592978	0.0496472	0.0843376	0.09261	0.0984649	0.0724324
5	0.0274505	0.000440794	0.03832	0.0729731	0.0567618	0.0849103	0.0168696	0.0550336	0.0104947	0.0303223	0.016822	0.0213521	0.0211163	0.0369892	0.0200522	0.0123072	0.00772059	0.00588971	0.0130987	0.0363322	0.0399308	0.0215035	0.0108597	0.0228724	0.00414513	0.0133716	0.0162129
6	0	0	0	0	0	0	0	0	0	0	0	0	0	0	0	0	0	0	0	0	0	0	0	0	0	0	0

## Sheet: N=50
			percent area
MESH		group	1	2	3	4	5	6	7	8	9	10	11	12	13	14	15	16	17	18	19	20	21	22	23	24	25	26	27	28	29	30	31	32	33	34	35	36	37	38	39	40	41	42	43	44	45	46	47
1			8.68708	4.2522	7.68989	14.9366	17.4044	15.565	6.81243	10.2031	2.82431	1.6541	0.892608	0.953079	0.833678	0.914507	0.641248	0.777295	0.36127	0.112912	0.820678	0	0.028825	0.549776	0.0977887	0.0364175	0.13158	0	0	0.409147	0.0557651	0.665385	0.0621878	0.0187605	0	0	0	0	0	0.146323	0	0.348447	0	0	0.0844974	0	0	0	0
2			8.86326	4.61715	6.30607	15.9443	19.5448	13.4343	8.29121	8.25808	3.42669	0.990921	1.57266	1.46483	0.523305	0.290984	0.241742	1.0019	0.234496	0.625069	0.148036	0.706609	0.461398	0.123783	0.014827	0.504224	0.0104142	0.320612	0	0.0374647	0.0189574	0.00680895	0.362362	0.0313309	0	0.005516	0.0105907	0	0	0.0058249	0.113899	0.00338903	0	0	0.00778859	0.356051	0	0	0
3			8.13066	5.37984	6.28262	14.8595	19.8869	13.6979	9.04584	6.17342	4.09569	2.45304	1.03767	0.547853	1.1525	0.675955	0.559943	0.790174	0.569975	0.240241	0.40375	0.0972904	0.660209	0.688142	0.0180151	0.0659803	0.0139705	0.00769616	0.00463624	0	0.0780919	0.437648	0.015304	0.0899828	0.00776239	0.378061	0.0051661	0.120087	0	0.00485701	0.00298927	0.00472455	0	0	0	0.00498948	0	0	0.00211059
4			7.73171	5.52755	6.64592	15.7926	17.8407	14.8153	8.53374	6.45176	4.37929	2.69908	0.64454	0.766749	1.41391	0.264949	0.662471	0.158919	0.629889	0.251701	0.543949	0.516478	0.043919	0.780045	0.146351	0.0216969	0.05586	0.00769433	0.00463514	0	0.0161921	0.686269	0.0153004	0.0704276	0.091992	0.353701	0.00516487	0	0.141707	0.00485586	0.00298856	0.00472342	0	0	0.0868536	0.00498829	0	0	0.18258
5			7.45715	5.91899	6.55607	15.0436	19.4424	13.6787	9.04705	6.56256	4.3892	1.97907	1.10629	0.911026	0.767396	0.60469	0.552121	0.440938	0.520309	0.401705	0.398134	0.276511	0.207775	0.181954	0.211174	0.218193	0.19269	0.199961	0.144376	0.125504	0.228577	0.0820813	0.105302	0.131477	0.0812337	0.0739054	0.0917802	0.0517528	0.0891094	0.0601406	0.0516556	0.040959	0.0576595	0.0669126	0.0673541	0.0225632	0.0438903	0.0501238	0.0436828
6			7.70043	5.707	6.52006	14.9749	19.6206	13.522	9.03766	6.60385	4.36322	1.89892	1.25091	0.889392	0.748989	0.619035	0.539633	0.481201	0.513904	0.369104	0.35337	0.297825	0.223624	0.213581	0.209488	0.203559	0.249639	0.145476	0.173964	0.117098	0.176136	0.112543	0.0902044	0.147763	0.085185	0.0857545	0.0839842	0.0382661	0.0653765	0.114233	0.0551345	0.0270441	0.0325624	0.0845228	0.0527285	0.0546047	0.0338824	0.0265188	0.0558762
			relative error
mesh	error	variance	1	2	3	4	5	6	7	8	9	10	11	12	13	14	15	16	17	18	19	20	21	22	23	24	25	26	27	28	29	30	31	32	33	34	35	36	37	38	39	40	41	42	43	44	45	46	47
1	0.431247	0.533696	0.986645	1.4548	1.16983	0.0382711	2.21616	2.04302	2.22523	3.59929	1.53891	0.244824	0.358299	0.0636866	0.0846892	0.295472	0.101615	0.296094	0.152634	0.256192	0.467308	0.297825	0.194799	0.336195	0.111699	0.167142	0.11806	0.145476	0.173964	0.292049	0.12037	0.552842	0.0280166	0.129002	0.085185	0.0857545	0.0839842	0.0382661	0.0653765	0.0320899	0.0551345	0.321403	0.0325624	0.0845228	0.0317689	0.0546047	0.0338824	0.0265188	0.0558762
2	0.296475	0.124031	1.16283	1.08985	0.213992	0.969436	0.0757401	0.0876431	0.74645	1.65423	0.936534	0.907999	0.321749	0.575437	0.225683	0.32805	0.297891	0.520704	0.279408	0.255965	0.205334	0.408783	0.237774	0.0897971	0.194661	0.300665	0.239225	0.175136	0.173964	0.0796338	0.157178	0.105734	0.272157	0.116432	0.085185	0.0802385	0.0733935	0.0382661	0.0653765	0.108408	0.0587643	0.0236551	0.0325624	0.0845228	0.0449399	0.301446	0.0338824	0.0265188	0.0558762
3	0.170923	0.0197288	0.430223	0.327166	0.237443	0.115389	0.266319	0.175873	0.00818676	0.430431	0.267529	0.554124	0.213233	0.341539	0.40351	0.0569202	0.02031	0.308974	0.0560705	0.128863	0.05038	0.200535	0.436586	0.474561	0.191473	0.137579	0.235669	0.13778	0.169327	0.117098	0.0980436	0.325105	0.0749004	0.0577798	0.0774226	0.292307	0.0788181	0.0818213	0.0653765	0.109376	0.0521452	0.0223196	0.0325624	0.0845228	0.0527285	0.0496153	0.0338824	0.0265188	0.0537656
4	0.244878	0.115399	0.0312729	0.179456	0.12586	0.817773	1.77991	1.2933	0.50392	0.152093	0.0160667	0.800164	0.606367	0.122643	0.664918	0.354086	0.122838	0.322282	0.115984	0.117403	0.190578	0.218653	0.179705	0.566464	0.063137	0.181862	0.193779	0.137781	0.169328	0.117098	0.159943	0.573727	0.0749041	0.077335	0.00680701	0.267946	0.0788193	0.0382661	0.0763307	0.109377	0.0521459	0.0223207	0.0325624	0.0845228	0.0341251	0.0496165	0.0338824	0.0265188	0.126704
5	0.0407519	0.00285609	0.243288	0.211985	0.0360021	0.0687422	0.178216	0.156698	0.00939584	0.0412891	0.0259735	0.0801473	0.144622	0.0216339	0.0184071	0.0143447	0.0124876	0.0402627	0.00640434	0.0326011	0.0447635	0.0213146	0.0158491	0.031627	0.00168586	0.014634	0.0569494	0.054485	0.0295873	0.00840517	0.052441	0.0304613	0.0150978	0.016286	0.00395131	0.0118491	0.00779603	0.0134866	0.0237329	0.0540928	0.00347887	0.0139149	0.0250971	0.0176102	0.0146255	0.0320416	0.0100079	0.023605	0.0121934
6	0	0	0	0	0	0	0	0	0	0	0	0	0	0	0	0	0	0	0	0	0	0	0	0	0	0	0	0	0	0	0	0	0	0	0	0	0	0	0	0	0	0	0	0	0	0	0	0	0
[truncated: 3 more columns]

## Sheet: N=75
			percent area
MESH		group	1	2	3	4	5	6	7	8	9	10	11	12	13	14	15	16	17	18	19	20	21	22	23	24	25	26	27	28	29	30	31	32	33	34	35	36	37	38	39	40	41	42	43	44	45	46	47
1			4.68896	5.71696	2.53336	4.74083	6.33712	11.157	11.0827	15.4123	5.75446	7.15875	2.54073	8.24	2.60487	0.847539	0.420664	1.6293	0.589535	0.41975	0.664449	0.169229	0.914507	0.641248	0.181452	0.0754482	0.881665	0.030988	0.0819239	0	0.820678	0	0	0.028825	0.417795	0.22977	0	0.0364175	0.13158	0	0	0	0.288484	0.120663	0	0.0557651	0.227859	0.437526	0.0621878
2			5.89323	3.86343	3.6226	4.45585	5.43038	11.9104	11.721	11.6233	9.89599	5.91122	3.72743	7.17261	1.8248	2.01494	0.571978	0.678093	1.03908	0.844817	0.970022	0.209109	0.140936	0.0823208	0.197411	0.958032	0.161182	0.197482	0.500743	0.040461	0.125359	0.698043	0.0280213	0.445256	0.116185	0.0052071	0.00961991	0.499105	0.0104583	0.00507472	0.005516	0.315096	0	0.0374647	0.00507472	0.0138827	0	0.00680895	0.393692
3			4.67923	5.10722	3.71274	4.12277	5.53302	10.9061	14.6891	9.87624	8.39876	7.40566	4.1109	4.8384	3.12123	2.45814	1.02617	0.867083	0.30136	0.433798	1.03033	0.177352	0.605811	0.427329	0.358258	0.114546	0.704187	0.499963	0.0598252	0.394151	0.0346305	0.0864063	0.382953	0.277256	0.684795	0.0124869	0.0572421	0.0127121	0.0094491	0.00942261	0.00769616	0.00463624	0	0	0.00233137	0.0757606	0.437648	0.00258746	0.0127165
4			4.9476	5.02938	3.23397	4.12114	5.57054	12.3192	12.6957	10.8808	8.96579	6.65038	4.35822	4.35538	3.41614	1.94148	1.90733	0.48427	0.386482	0.562233	0.59999	0.944513	0.119397	0.608351	0.0933516	0.114519	0.529964	0.254575	0.105995	0.124469	0.448218	0.501884	0.0294839	0.172643	0.618491	0.140824	0.0129607	0.0127091	0.00944685	0.0513132	0.00769433	0.00463514	0	0	0.00683352	0.00935856	0.686269	0.00258685	0.0127135
5			5.10246	4.76881	3.43169	3.89405	6.3926	10.8112	13.9814	10.2902	8.80067	7.14649	4.65039	4.14603	3.34896	2.05287	1.10351	0.874804	0.659555	0.6045	0.512367	0.442152	0.378736	0.384515	0.307426	0.319328	0.340404	0.329989	0.258389	0.265792	0.241145	0.172771	0.136862	0.14559	0.112639	0.126797	0.140147	0.185234	0.123292	0.113911	0.153991	0.0751194	0.0968394	0.0998237	0.134143	0.106569	0.0778521	0.0452941	0.0829245
6			5.08975	4.83074	3.41941	3.89454	6.24549	10.821	14.0414	10.2702	8.81978	6.9963	4.82409	4.09319	3.33315	2.07973	1.0552	0.956746	0.678451	0.620681	0.494206	0.438034	0.39221	0.374159	0.293984	0.362734	0.316548	0.343989	0.233217	0.269841	0.189914	0.2011	0.190196	0.113584	0.122736	0.167651	0.150469	0.104027	0.143414	0.158892	0.112234	0.09152	0.10536	0.0881251	0.121601	0.107607	0.070471	0.0526623	0.0612488
			relative error
mesh	error	variance	1	2	3	4	5	6	7	8	9	10	11	12	13	14	15	16	17	18	19	20	21	22	23	24	25	26	27	28	29	30	31	32	33	34	35	36	37	38	39	40	41	42	43	44	45	46	47
1	0.428768	0.822366	0.400785	0.886219	0.886048	0.84629	0.0916318	0.335987	2.95865	5.14211	3.06532	0.162457	2.28336	4.14681	0.728284	1.2322	0.634533	0.672559	0.0889164	0.200931	0.170243	0.268806	0.522297	0.267089	0.112533	0.287286	0.565117	0.313001	0.151293	0.269841	0.630764	0.2011	0.190196	0.0847594	0.295059	0.0621195	0.150469	0.0676092	0.0118345	0.158892	0.112234	0.09152	0.183124	0.0325381	0.121601	0.0518419	0.157388	0.384864	0.000939034
2	0.33258	0.277296	0.803483	0.96731	0.203193	0.561305	0.815108	1.08939	2.32041	1.3531	1.07621	1.08508	1.09666	3.07942	1.50835	0.0647928	0.483219	0.278653	0.360626	0.224136	0.475816	0.228925	0.251274	0.291838	0.0965734	0.595299	0.155366	0.146507	0.267526	0.22938	0.0645548	0.496943	0.162175	0.331672	0.00655134	0.162443	0.140849	0.395079	0.132956	0.153817	0.106718	0.223576	0.10536	0.0506605	0.116527	0.0937243	0.070471	0.0458533	0.332444
3	0.176538	0.0331595	0.410517	0.276482	0.293329	0.228232	0.71247	0.0850819	0.647739	0.393968	0.421017	0.409367	0.713194	0.745209	0.211923	0.378404	0.0290252	0.0896634	0.377091	0.186884	0.536125	0.260683	0.213601	0.05317	0.0642733	0.248188	0.38764	0.155974	0.173392	0.12431	0.155283	0.114694	0.192757	0.163672	0.562059	0.155164	0.0932267	0.0913146	0.133965	0.149469	0.104537	0.0868838	0.10536	0.0881251	0.11927	0.0318464	0.367177	0.0500748	0.0485322
4	0.197052	0.0712968	0.142148	0.19864	0.185446	0.226601	0.674954	1.49818	1.34569	0.610561	0.146013	0.345915	0.46587	0.262193	0.0829898	0.138253	0.852135	0.472476	0.291969	0.0584482	0.105783	0.506478	0.272814	0.234192	0.200633	0.248215	0.213416	0.0894142	0.127222	0.145372	0.258304	0.300783	0.160712	0.059059	0.495755	0.0268263	0.137508	0.0913176	0.133967	0.107579	0.104539	0.0868849	0.10536	0.0881251	0.114768	0.0982484	0.615798	0.0500755	0.0485353
5	0.0273552	0.00106081	0.0127101	0.0619318	0.0122773	0.000491012	0.147106	0.00978803	0.0600259	0.0199494	0.0191071	0.150192	0.173702	0.0528373	0.0158048	0.0268683	0.0483111	0.0819424	0.0188963	0.0161812	0.0181606	0.00411775	0.0134745	0.0103558	0.0134418	0.0434056	0.0238559	0.0139997	0.0251717	0.0040489	0.0512313	0.0283292	0.0533337	0.0320058	0.0100966	0.0408534	0.0103218	0.0812069	0.0201223	0.0449811	0.0417577	0.0164006	0.00852051	0.0116986	0.0125417	0.00103771	0.00738109	0.00736816	0.0216757
6	0	0	0	0	0	0	0	0	0	0	0	0	0	0	0	0	0	0	0	0	0	0	0	0	0	0	0	0	0	0	0	0	0	0	0	0	0	0	0	0	0	0	0	0	0	0	0	0	0
[truncated: 28 more columns]

## Sheet: N=100
			percent area
MESH		group	1	2	3	4	5	6	7	8	9	10	11	12	13	14	15	16	17	18	19	20	21	22	23	24	25	26	27	28	29	30	31	32	33	34	35	36	37	38	39	40	41	42	43	44	45	46	47
1			3.66412	4.63508	2.88206	1.75802	3.0778	4.61209	6.22217	8.21683	8.38906	9.41429	10.0681	4.48409	4.44097	3.37502	2.63308	6.64355	2.90103	0.550703	0.950417	0.317786	1.6293	0	0.589535	0.41975	0.664449	0.105964	0.523414	0.454358	0.30347	0.337778	0.2569	0	0.520395	0.36127	0.030988	0.0337248	0.0481991	0.42989	0.390788	0	0	0.028825	0	0.417795	0.131981	0.0977887	0
2			3.50976	5.3374	1.04113	3.49098	2.78633	3.59769	7.5635	7.83251	9.55141	10.0971	6.99256	6.61577	4.8149	3.2658	2.12453	6.04777	1.65308	2.28039	0.718157	0.318348	0.544262	1.04579	0.142481	0.824121	0.945712	0.0778418	0.165268	0.128435	0.0543613	0.168618	0.0802115	0.925038	0.109358	0.130138	0.145441	0.492155	0.0308631	0.0364144	0.594585	0.202	0.00904624	0.422256	0.144674	0.00912567	0.00435985	0.0101936	0.00463344
3			3.50147	4.62389	2.47282	2.89557	2.49844	3.69255	7.30063	7.0056	11.6536	8.22069	7.68984	5.47011	5.88285	4.00794	2.63011	3.04773	3.0144	1.83038	1.58754	0.959552	0.792797	0.144258	0.257453	0.359317	0.467607	0.716705	0.0821188	0.585888	0.0745684	0.398977	0.338291	0.0855541	0.63977	0.145741	0.449115	0.0381276	0.093652	0.31564	0.0853421	0.0196488	0.021808	0.642861	0.402589	0.282206	0.0124869	0.00445962	0.0575953
4			3.63682	4.05017	3.14763	2.34122	3.15494	3.2858	6.67243	8.59499	10.1176	8.16645	7.80975	6.7862	4.82323	4.11785	3.18003	3.01439	2.60721	2.07226	1.49596	1.31803	0.198958	0.45728	0.491192	0.27018	0.579926	0.557973	0.432308	0.0994789	0.593465	0.0610911	0.0733897	0.0855337	0.118602	0.528644	0.164375	0.0876879	0.0373636	0.515838	0.0315763	0.488888	0.0218028	0.0265748	0.560701	0.215997	0.140824	0.00445856	0.0133139
5			3.727	3.66648	3.395	2.49849	2.73469	3.62587	6.33518	8.22756	10.8336	8.69442	6.85892	6.87578	5.35563	4.02208	3.45729	2.78907	2.69825	2.00153	1.23944	0.88494	0.650801	0.514314	0.480476	0.434334	0.406023	0.36973	0.291026	0.293719	0.314446	0.274445	0.196217	0.238298	0.262017	0.254071	0.228444	0.168997	0.177521	0.21826	0.163871	0.147652	0.105602	0.120113	0.0779624	0.0846329	0.0946586	0.116944	0.0878424
6			3.62981	4.01507	3.27273	2.39633	2.69049	3.69123	6.22023	8.20777	10.7865	8.89955	6.74373	6.87883	5.26776	4.12032	3.35741	2.89633	2.7232	1.97023	1.15877	0.887653	0.703544	0.599292	0.44964	0.467873	0.377748	0.341866	0.329642	0.295759	0.278502	0.256376	0.220578	0.269271	0.251613	0.245882	0.246505	0.142836	0.177866	0.189711	0.144143	0.148668	0.161783	0.098685	0.085909	0.10864	0.125416	0.0750799	0.136112
			relative error
mesh	error	variance	1	2	3	4	5	6	7	8	9	10	11	12	13	14	15	16	17	18	19	20	21	22	23	24	25	26	27	28	29	30	31	32	33	34	35	36	37	38	39	40	41	42	43	44	45	46	47
1	0.284536	0.376658	0.0343147	0.620009	0.390669	0.638302	0.387315	0.92086	0.00193719	0.00906501	2.39748	0.514746	3.32438	2.39474	0.826787	0.745299	0.724331	3.74722	0.177834	1.41953	0.208352	0.569867	0.925761	0.599292	0.139895	0.0481228	0.286701	0.235902	0.193773	0.158599	0.0249679	0.0814016	0.0363222	0.269271	0.268782	0.115388	0.215517	0.109111	0.129667	0.240179	0.246646	0.148668	0.161783	0.06986	0.085909	0.309155	0.00656572	0.0227088	0.136112
2	0.272717	0.225454	0.120049	1.32233	2.23159	1.09465	0.0958383	0.0935364	1.34326	0.375261	1.23514	1.19759	0.248837	0.263058	0.452856	0.854514	1.23288	3.15144	1.07012	0.310156	0.440612	0.569304	0.159283	0.446493	0.30716	0.356248	0.567964	0.264024	0.164373	0.167325	0.224141	0.0877586	0.140366	0.655766	0.142255	0.115745	0.101063	0.349319	0.147003	0.153296	0.450443	0.0533328	0.152737	0.323571	0.0587647	0.0995143	0.121056	0.0648863	0.131479
3	0.19181	0.0742841	0.128331	0.608814	0.799902	0.499248	0.192045	0.0013179	1.08039	1.20217	0.867024	0.67886	0.946113	1.40872	0.615094	0.11238	0.7273	0.151402	0.291208	0.139855	0.428772	0.0718989	0.0892527	0.455035	0.192188	0.108555	0.0898588	0.37484	0.247523	0.290129	0.203934	0.142601	0.117713	0.183717	0.388158	0.100141	0.20261	0.104708	0.084214	0.125929	0.0588004	0.129019	0.139976	0.544176	0.31668	0.173566	0.112929	0.0706202	0.078517
4	0.142511	0.031349	0.00701995	0.0350977	0.125098	0.0551018	0.464455	0.405427	0.452198	0.387221	0.668904	0.733096	1.06602	0.0926292	0.444526	0.00246654	0.177387	0.118063	0.115989	0.102025	0.337188	0.430373	0.504587	0.142012	0.0415516	0.197693	0.202178	0.216108	0.102667	0.19628	0.314963	0.195285	0.147188	0.183738	0.133011	0.282761	0.0821298	0.0551479	0.140502	0.326127	0.112566	0.34022	0.139981	0.0721102	0.474792	0.107357	0.0154086	0.0706213	0.122798
5	0.0334267	0.00223139	0.0971923	0.34859	0.122277	0.102162	0.0442014	0.065364	0.114946	0.0197922	0.0470637	0.205125	0.115193	0.00304931	0.0878728	0.0982333	0.0998815	0.107252	0.0249451	0.0312948	0.0806701	0.00271282	0.0527434	0.0849788	0.0308351	0.0335392	0.0282748	0.0278643	0.0386156	0.00204031	0.0359432	0.0180685	0.0243605	0.0309738	0.0104047	0.00818853	0.0180609	0.0261608	0.00034479	0.028549	0.0197286	0.00101574	0.056181	0.0214284	0.00794656	0.0240071	0.0307571	0.0418638	0.04827
6	0	0	0	0	0	0	0	0	0	0	0	0	0	0	0	0	0	0	0	0	0	0	0	0	0	0	0	0	0	0	0	0	0	0	0	0	0	0	0	0	0	0	0	0	0	0	0	0	0
[truncated: 53 more columns]
