# Supplementary material for: The intervals method: a new approach to analyse finite element outputs using multivariate statistics
Source: PeerJ. 2017 Oct 13;5:e3793. doi: 10.7717/peerj.3793 (PMC5642245; doi:10.7717/peerj.3793)
Supplement: Supplemental Information 4 — Intervals for the armadillos. [file peerj-05-3793-s004.xlsx]

## Sheet: N=3
			percent area
Species	Subflia	Diet	1	2	3
P. maximus	Tolypeutinae	SI	94.7821	3.60887	1.60908
C. Unicinctus	Tolypeutinae	SI	95.7585	2.79804	1.44351
T. Matacus	Tolypeutinae	GI	95.2998	3.97122	0.728939
D. kappleri	Dasyponinae	GI	94.7051	4.92238	0.372553
D. sabanicola	Dasyponinae	GI	96.0464	3.50647	0.447102
D. Novemcinctus	Dasyponinae	GI	95.3913	4.17683	0.431913
Chl. truncatus	Chlamyphorinae	GI-fossorial	96.9727	2.10129	0.925991
Ch. villosus	Euphractinae	O/C	97.4842	1.77215	0.74361
Ch. vellerosus	Euphractinae	O/C	97.8524	1.38847	0.759077
E. sexcinctus	Euphractinae	O/C	97.1237	1.95841	0.917873
Z. pichiy	Euphractinae	O/C	96.6249	2.32996	1.04515
	Loadings	PC 1	PC 2	PC 3
	1	0.68733	0.44073	0.57735
	2	-0.72535	0.37488	0.57735
	3	0.038017	-0.81561	0.57735

## Sheet: N=5
			percent area
Species	Subflia	Diet	1	2	3	4	5
P. maximus	Tolypeutinae	SI	67.8266	26.9554	2.61777	0.9911	1.60908
C. Unicinctus	Tolypeutinae	SI	80.654	15.1045	1.82735	0.970685	1.44351
T. Matacus	Tolypeutinae	GI	86.7765	8.52331	3.4373	0.533926	0.728939
D. kappleri	Dasyponinae	GI	64.0117	30.6934	4.60174	0.320634	0.372553
D. sabanicola	Dasyponinae	GI	60.7679	35.2785	3.06514	0.441331	0.447102
D. Novemcinctus	Dasyponinae	GI	61.9591	33.4322	3.86446	0.312373	0.431913
Chl. truncatus	Chlamyphorinae	GI-fossorial	92.3148	4.65797	1.45673	0.644553	0.925991
Ch. villosus	Euphractinae	O/C	92.526	4.95819	1.16184	0.610304	0.74361
Ch. vellerosus	Euphractinae	O/C	94.3646	3.48789	0.958887	0.429587	0.759077
E. sexcinctus	Euphractinae	O/C	91.3083	5.81541	1.36987	0.588537	0.917873
Z. pichiy	Euphractinae	O/C	91.7186	4.90627	1.48724	0.84272	1.04515
	Loadings	PC 1	PC 2	PC 3	PC 4	PC 5
	1	0.72749	-0.27933	-0.43322	-0.071004	0.44721
	2	-0.68406	-0.36572	-0.43963	-0.070923	0.44721
	3	-0.052574	0.87216	-0.1772	-0.07186	0.44721
	4	0.0034065	-0.083869	0.39027	0.8004	0.44721
	5	0.005736	-0.14325	0.65979	-0.58662	0.44721

## Sheet: N=10
			percent area
Species	Subflia	Diet	1	2	3	4	5	6	7	8	9	10
P. maximus	Tolypeutinae	SI	22.9441	32.1256	30.5829	7.81539	2.05079	1.17049	0.866943	0.529128	0.305596	1.60908
C. Unicinctus	Tolypeutinae	SI	29.1073	43.0388	19.8793	3.09353	1.14017	0.79819	0.632685	0.525035	0.341457	1.44351
T. Matacus	Tolypeutinae	GI	31.9259	51.6998	7.61442	3.00907	2.08744	1.73462	0.751801	0.249889	0.198199	0.728939
D. kappleri	Dasyponinae	GI	19.6434	34.7229	27.6167	10.1671	4.21822	2.34424	0.655146	0.164345	0.0953537	0.372553
D. sabanicola	Dasyponinae	GI	21.7804	26.1127	36.4885	9.575	3.3876	1.34301	0.508913	0.240573	0.116195	0.447102
D. Novemcinctus	Dasyponinae	GI	25.7492	23.5143	32.6778	11.0859	4.09593	1.89619	0.282776	0.172319	0.0936318	0.431913
Chl. truncatus	Chlamyphorinae	GI-fossorial	60.5166	30.5563	3.55457	1.77577	1.04734	0.675425	0.398335	0.285301	0.264402	0.925991
Ch. villosus	Euphractinae	O/C	58.8709	32.2215	4.19478	1.70306	0.842844	0.526063	0.36359	0.331313	0.202387	0.74361
Ch. vellerosus	Euphractinae	O/C	68.8111	24.1236	3.3381	1.20392	0.676286	0.414165	0.329567	0.175555	0.168638	0.759077
E. sexcinctus	Euphractinae	O/C	52.6378	35.618	6.58972	1.76686	0.889409	0.670275	0.395377	0.27829	0.236397	0.917873
Z. pichiy	Euphractinae	O/C	42.7911	46.6733	4.82953	1.74189	1.04129	0.654093	0.486855	0.427936	0.308922	1.04515
	Loadings	PC 1	PC 2	PC 3	PC 4	PC 5	PC 6	PC 7	PC 8	PC 9	PC 10
	1	-0.79784	0.33205	-0.21492	-0.20821	-0.17394	0.051488	0.14086	0.088769	0.055062	0.31623
	2	-0.017531	-0.84642	-0.21925	-0.22069	-0.21777	0.058144	0.15232	0.097057	0.055433	0.31623
	3	0.5778	0.39487	-0.52319	-0.29151	-0.13385	0.043788	0.14628	0.086386	0.053176	0.31623
	4	0.16166	0.12813	0.6298	0.16549	-0.55308	0.19666	0.27554	0.11156	0.021788	0.31623
	5	0.051277	0.02643	0.38842	-0.50596	0.15418	-0.36203	-0.50751	0.16976	0.22043	0.31623
	6	0.022548	-0.0052102	0.22418	-0.091949	0.66622	-0.033988	0.60294	-0.16477	-0.071081	0.31623
	7	0.0044671	-0.0095174	-0.021869	0.20006	0.31958	0.76182	-0.3933	0.13554	0.061923	0.31623
	8	0.0004839	-0.0049428	-0.058259	0.17356	-0.12835	-0.087335	-0.19257	-0.86981	0.2207	0.31623
	9	-0.0011685	-0.0039425	-0.033995	0.10908	-0.037305	-0.1808	-0.21608	-0.017244	-0.8977	0.31623
	10	-0.0017046	-0.011448	-0.17092	0.67014	0.10432	-0.44775	-0.0084769	0.36275	0.28027	0.31623

## Sheet: N=15
			percent area
Species	Subflia	Diet	1	2	3	4	5	6	7	8	9	10	11	12	13	14	15
P. maximus	Tolypeutinae	SI	15.582	13.7143	22.1199	25.814	11.586	4.06621	1.89966	0.937395	0.744845	0.639771	0.499151	0.350812	0.249401	0.187491	1.60908
C. Unicinctus	Tolypeutinae	SI	17.2985	24.0421	28.3445	17.9508	5.49973	1.74343	0.8794	0.645545	0.483363	0.466671	0.371347	0.305135	0.330106	0.195868	1.44351
T. Matacus	Tolypeutinae	GI	21.8882	22.2944	38.1089	6.79589	2.97798	1.81958	1.41488	1.28598	1.18755	0.770224	0.293239	0.175161	0.138823	0.120239	0.728939
D. kappleri	Dasyponinae	GI	11.649	15.0211	23.7064	23.423	11.1248	6.24437	3.53636	2.06532	1.56437	0.870893	0.178662	0.10634	0.0769432	0.0598444	0.372553
D. sabanicola	Dasyponinae	GI	13.5114	14.4883	17.2073	28.7088	13.5358	5.65921	2.93556	1.59833	0.868849	0.407458	0.300074	0.15757	0.111881	0.0623084	0.447102
D. Novemcinctus	Dasyponinae	GI	18.5083	12.6675	14.7828	25.506	13.725	6.88894	3.31265	2.19395	1.28089	0.302201	0.137807	0.124072	0.0773478	0.0605644	0.431913
Chl. truncatus	Chlamyphorinae	GI-fossorial	26.4106	50.6682	13.5047	2.82348	1.78505	1.05262	0.728031	0.583987	0.449308	0.305547	0.230687	0.209293	0.166598	0.155866	0.925991
Ch. villosus	Euphractinae	O/C	17.6591	60.7525	12.1587	3.29503	1.94325	1.02949	0.646159	0.435417	0.343424	0.278913	0.207019	0.222775	0.14641	0.138188	0.74361
Ch. vellerosus	Euphractinae	O/C	22.6192	59.7306	10.0394	2.9822	1.26303	0.719539	0.498462	0.385413	0.238547	0.226042	0.214757	0.103285	0.129534	0.0908967	0.759077
E. sexcinctus	Euphractinae	O/C	19.932	51.9878	15.0571	6.62818	1.70214	1.11827	0.6982	0.486697	0.421817	0.341448	0.221264	0.171169	0.165315	0.150698	0.917873
Z. pichiy	Euphractinae	O/C	20.1789	38.5946	29.405	4.91624	1.66131	1.09367	0.7752	0.553116	0.425734	0.349406	0.300272	0.280988	0.232871	0.187569	1.04515
	Covariance
	Loadings	PC 1	PC 2	PC 3	PC 4	PC 5	PC 6	PC 7	PC 8	PC 9	PC 10		PC	Eigenvalue	% variance
	1	0.12394	0.13457	-0.84125	0.33238	0.053505	0.22799	-0.018265	0.03195	-0.11903	0.0052736		1	526.784	83.967
	2	0.84985	-0.14618	0.3175	0.1221	-0.023832	0.22105	-0.027271	0.0018297	-0.11653	-0.0030136		2	86.7351	13.825
	3	-0.1709	0.83094	0.32513	0.10242	-0.059154	0.25321	-0.046073	0.0092664	-0.12657	-0.0014253		3	11.1278	1.7737
	4	-0.42627	-0.43676	0.28515	0.57535	0.25833	0.24116	-0.016546	0.0085997	-0.11319	0.014866		4	2.44061	0.38902
	5	-0.20321	-0.2555	-0.03306	-0.26451	-0.78082	0.31431	0.10464	-0.051161	-0.10443	-0.040365		5	0.19128	0.030489
	6	-0.087227	-0.10865	-0.039899	-0.49225	0.29149	0.043774	-0.58796	0.026746	-0.37394	0.11906		6	0.0580058	0.0092459
	7	-0.042141	-0.041625	-0.011588	-0.3162	0.2584	0.072113	0.1837	0.63436	0.21031	-0.14829		7	0.0237186	0.0037807
	8	-0.023416	-0.01348	-0.032229	-0.21657	0.24224	0.16642	0.10112	-0.56819	0.17638	-0.40912		8	0.00686394	0.0010941
	9	-0.01492	0.0027873	-0.013254	-0.15804	0.17912	-0.21572	0.38958	-0.4379	-0.10139	0.42049		9	0.00104445	0.00016648
	10	-0.0058202	0.010027	0.015654	-0.033421	0.047836	-0.3449	0.52437	0.18715	-0.23045	-0.19298		10	0.000264387	4.2142e-05
	11	-0.0014318	0.0031158	0.0055769	0.046131	-0.098596	-0.078362	0.087059	0.19818	-0.21387	0.22122
	12	-0.00030341	0.002799	0.0046361	0.034465	-0.089938	-0.098853	-0.13126	0.018133	0.6095	0.34018
	13	0.00013322	0.0032361	0.0048383	0.040278	-0.020399	-0.055457	-0.12458	-0.015153	0.35322	-0.46638
	14	0.00064498	0.002571	0.0019492	0.021915	-0.028335	-0.07336	-0.091395	0.014476	0.29938	0.37722
	15	0.0010798	0.012149	0.010837	0.20595	-0.22985	-0.67337	-0.34713	-0.058278	-0.14941	-0.23674
	Correlation
		PC 1	PC 2	PC 3	PC 4	PC 5	PC 6	PC 7	PC 8	PC 9	PC 10		PC	Eigenvalue	% variance
	1	-0.23596	-0.18222	0.19325	0.7942	0.3563	0.014874	0.042278	0.26285	-0.019841	0.033271		1	8.01565	53.438
	2	-0.27318	-0.28153	-0.046897	-0.29344	0.069958	0.2038	-0.072374	-0.014968	0.10452	0.14451		2	4.34172	28.945
	3	0.027356	0.29706	0.59775	0.095433	-0.3952	-0.37459	-0.12079	-0.23491	-0.078647	0.11955		3	1.48294	9.8863
	4	0.28215	0.22074	-0.30176	0.033059	0.0056283	-0.14033	0.25293	0.13478	-0.15545	-0.48385		4	0.502667	3.3511
	5	0.30653	0.15127	-0.30279	0.12687	0.088631	-0.03436	-0.068206	0.013886	0.16319	-0.075674		5	0.279444	1.863
	6	0.33837	0.061445	-0.18439	0.12298	-0.02899	0.1597	-0.040991	-0.10747	-0.16227	0.41313		6	0.211757	1.4117
	7	0.34861	0.042205	-0.06844	0.057761	-0.020854	0.13217	-0.087264	0.20466	-0.33309	0.54068		7	0.124268	0.82845
	8	0.34512	0.0071164	0.073932	0.24234	-0.11551	0.1201	-0.0040646	-0.056119	0.20209	-0.054711		8	0.0193873	0.12925
	9	0.32053	0.051621	0.29898	0.11895	0.054264	0.32211	0.026587	-0.2096	0.24674	-0.28548		9	0.0140503	0.093669
	10	0.17758	0.23809	0.48796	-0.37523	0.44778	0.26729	0.16954	0.35738	0.011092	0.030406		10	0.00811224	0.054082
	11	-0.087053	0.42891	-0.09171	-0.049149	0.50247	-0.46379	-0.29262	0.00027304	-0.087872	0.038211
	12	-0.17027	0.39149	-0.13247	0.069633	-0.1485	0.31908	-0.58663	0.19317	0.4237	0.0038317
	13	-0.2173	0.3514	-0.080543	0.050723	-0.34106	-0.049514	0.54284	0.43319	0.2427	0.20726
	14	-0.27345	0.28	0.011348	0.079602	-0.16803	0.44134	-0.087329	0.004227	-0.6597	-0.28528
	15	-0.21774	0.35158	-0.12725	0.09231	0.25871	0.22429	0.37274	-0.63554	0.10598	0.2228

## Sheet: N=20
			percent area
Species	Subflia	Diet	1	2	3	4	5	6	7	8	9	10	11	12	13	14	15	16	17	18	19	20
P. maximus	Tolypeutinae	SI	11.9429	9.89272	10.9605	17.0602	21.9314	11.0387	6.84723	2.96549	1.65161	0.860589	0.630723	0.600379	0.483976	0.445068	0.318443	0.247973	0.221721	0.171917	0.11936	1.60908
C. Unicinctus	Tolypeutinae	SI	12.1506	15.135	20.2306	20.8214	15.8372	6.73116	2.59938	1.22013	0.772192	0.552806	0.41044	0.388917	0.338248	0.288031	0.254713	0.237997	0.273713	0.161589	0.152277	1.44351
T. Matacus	Tolypeutinae	GI	15.4289	14.839	27.3552	23.8894	6.21307	2.75638	1.90022	1.36654	1.09759	0.948419	0.933655	0.901579	0.645781	0.385332	0.198576	0.110777	0.12012	0.0908414	0.0898246	0.728939
D. kappleri	Dasyponinae	GI	7.25985	11.1271	11.9352	17.7062	20.1484	11.1157	6.78322	4.60791	2.97808	1.89528	1.39703	1.18753	0.798387	0.318233	0.136415	0.0800654	0.0647742	0.0503427	0.0378451	0.372553
D. sabanicola	Dasyponinae	GI	9.08788	11.4987	10.4679	12.9343	23.1388	14.0426	7.32356	4.10403	2.55762	1.59466	0.980744	0.692166	0.345333	0.263557	0.196179	0.121625	0.0916432	0.05499	0.0566254	0.447102
D. Novemcinctus	Dasyponinae	GI	14.0702	10.7232	9.04578	10.9563	20.8915	12.9436	7.96298	5.03296	2.73908	1.9312	1.46083	1.01014	0.318401	0.132148	0.101105	0.0799543	0.0824055	0.0431541	0.0432262	0.431913
Chl. truncatus	Chlamyphorinae	GI-fossorial	16.7295	39.8386	25.2421	8.51571	2.44026	1.41664	1.20359	0.781422	0.541469	0.482687	0.412436	0.349478	0.242191	0.186906	0.177074	0.138406	0.122619	0.138768	0.114142	0.925991
Ch. villosus	Euphractinae	O/C	9.44574	42.1507	31.8798	6.82464	2.76407	1.70722	1.23517	0.773933	0.492587	0.383435	0.29204	0.262932	0.1978	0.199201	0.153078	0.154412	0.147613	0.0823538	0.10976	0.74361
Ch. vellerosus	Euphractinae	O/C	12.6434	51.7598	21.1497	6.52852	2.74356	1.13623	0.776598	0.557607	0.389707	0.310634	0.256809	0.192308	0.164933	0.168057	0.147926	0.0693496	0.0862376	0.0958218	0.0637382	0.759077
E. sexcinctus	Euphractinae	O/C	14.2608	32.34	29.7037	10.1061	5.91124	2.13015	1.03874	0.873327	0.539757	0.422286	0.329122	0.334736	0.245814	0.229796	0.14069	0.128892	0.127748	0.098062	0.121224	0.917873
Z. pichiy	Euphractinae	O/C	12.2714	26.1	28.5518	20.4541	4.92476	1.60432	1.04846	0.800029	0.600689	0.493568	0.384028	0.317564	0.267511	0.237961	0.216576	0.204947	0.187008	0.156528	0.133593	1.04515
	Loadings	PC 1	PC 2	PC 3	PC 4	PC 5	PC 6	PC 7	PC 8	PC 9	PC 10
	1	0.049509	0.095743	-0.46974	0.76617	-0.25742	0.11844	-0.019308	-0.07726	0.16246	0.077767
	2	0.75312	-0.43041	-0.19879	-0.29835	-0.12453	0.084176	-0.049458	-0.084194	0.12788	0.095531
	3	0.3623	0.5551	0.64422	0.10364	-0.17931	0.060818	-0.042859	-0.083988	0.13641	0.094344
	4	-0.16976	0.56672	-0.49152	-0.52246	-0.023493	0.10675	-0.1264	-0.11562	0.14285	0.10203
	5	-0.42649	-0.29789	0.18927	-0.18026	-0.64723	0.0083313	0.30884	-0.10366	0.21988	0.15435
	6	-0.2461	-0.23973	0.18551	0.013352	0.064119	0.56507	-0.64064	0.035792	-0.080593	-0.0098599
	7	-0.13772	-0.1457	0.077026	0.061661	0.29184	-0.61579	-0.3905	-0.089764	0.34443	0.28631
	8	-0.075653	-0.080869	0.06416	0.046205	0.39426	0.043448	0.34483	-0.59576	0.046506	0.029667
	9	-0.043826	-0.039086	0.036311	0.0020825	0.27139	0.12856	0.22544	0.11267	0.35281	-0.55311
	10	-0.025837	-0.019251	0.018259	0.019752	0.20996	0.20604	0.17648	-0.04256	-0.13484	-0.013605
	11	-0.017654	-0.0072998	0.00084313	0.024937	0.17602	0.095162	0.18332	0.079837	-0.33938	0.46007
	12	-0.01344	0.0010245	-0.0014139	0.012458	0.132	-0.0068593	0.20273	0.37764	-0.19685	0.33932
	13	-0.0064924	0.0075679	-0.0060705	-0.015627	0.05678	-0.091745	0.14951	0.5483	0.028721	-0.1263
	14	-0.0024294	0.0052658	-0.0034471	-0.0087342	-0.011757	-0.094375	-0.020277	0.31049	0.25034	0.0069029
	15	-0.0009093	0.0025064	-0.0051559	-0.0054476	-0.026304	-0.050141	-0.067837	0.063876	0.018046	-0.12045
	16	-0.00044531	0.002984	0.00084507	-0.0036763	-0.030989	-0.052722	-0.050945	-0.071256	-0.14859	-0.17495
	17	-0.00021306	0.0034762	-0.0010885	-0.0038288	-0.034787	-0.034976	-0.029618	-0.071246	-0.25289	-0.011461
	18	0.00042842	0.002193	-0.0058073	-0.0017941	-0.021082	-0.040707	-0.023369	-0.041196	-0.063601	-0.18622
	19	0.00064515	0.0025832	0.00064083	0.0001461	-0.018714	-0.017853	-0.011739	-0.034296	-0.078889	-0.10582
	20	0.00097196	0.015079	-0.034056	-0.010224	-0.22076	-0.41162	-0.1182	-0.11779	-0.53469	-0.34452

## Sheet: N=25
			percent area
Species	Subflia	Diet	1	2	3	4	5	6	7	8	9	10	11	12	13	14	15	16	17	18	19	20	21	22	23	24	25
P. maximus	Tolypeutinae	SI	9.75871	8.07068	7.8106	9.40517	14.0901	18.6913	10.6668	7.1592	4.47857	2.27016	1.51758	0.863163	0.567701	0.492236	0.458737	0.388524	0.373299	0.337268	0.254438	0.189338	0.18592	0.148053	0.123134	0.0902171	1.60908
C. Unicinctus	Tolypeutinae	SI	9.20059	11.4459	13.1982	16.907	16.9013	13.0011	7.72676	3.64466	1.6784	0.926561	0.673124	0.454955	0.41699	0.324076	0.329272	0.228521	0.26605	0.262443	0.162496	0.172924	0.213737	0.183481	0.117703	0.120344	1.44351
T. Matacus	Tolypeutinae	GI	10.1092	14.6984	11.5792	29.8177	14.9014	5.67061	2.63585	1.82767	1.38461	1.02631	0.877871	0.771002	0.789877	0.750597	0.71088	0.51998	0.42609	0.239873	0.130066	0.0687984	0.114106	0.0836857	0.054911	0.082358	0.728939
D. kappleri	Dasyponinae	GI	4.70222	9.27228	8.80578	9.93469	14.2768	17.0199	11.0057	6.96563	4.87684	3.46114	2.59035	1.79373	1.27413	1.09536	0.930503	0.707533	0.444335	0.149875	0.0921053	0.0675266	0.0433853	0.0484471	0.0406357	0.0285342	0.372553
D. sabanicola	Dasyponinae	GI	6.30814	9.61459	8.63388	8.39856	10.5082	17.3046	14.8085	8.80517	4.70917	3.18221	2.29208	1.48136	1.02234	0.732594	0.557662	0.328196	0.196404	0.227946	0.116447	0.110205	0.0715961	0.0602301	0.0334369	0.0494161	0.447102
D. Novemcinctus	Dasyponinae	GI	11.2142	9.58182	7.52412	7.20422	8.71553	17.7191	10.8704	9.11179	5.46736	3.88729	2.43981	1.6555	1.36051	1.15631	0.807987	0.303305	0.136403	0.0999512	0.0636326	0.0675485	0.0692951	0.0329232	0.0457617	0.0332117	0.431913
Chl. truncatus	Chlamyphorinae	GI-fossorial	13.6494	22.7545	33.2166	14.7881	5.78675	2.11937	1.2405	1.07218	0.859377	0.626068	0.456508	0.403333	0.342207	0.338746	0.27611	0.196186	0.170876	0.132609	0.139554	0.088153	0.131232	0.0868374	0.0994989	0.0992781	0.925991
Ch. villosus	Euphractinae	O/C	6.84626	20.022	42.904	15.4691	4.9082	2.37644	1.52798	1.23311	0.848197	0.576918	0.431416	0.340575	0.289017	0.215121	0.192827	0.177892	0.143997	0.14299	0.128946	0.109042	0.135542	0.0752267	0.0751292	0.0864176	0.74361
Ch. vellerosus	Euphractinae	O/C	9.50807	26.6172	40.6309	10.3644	4.82802	2.41591	1.14927	0.758957	0.553663	0.437064	0.309387	0.279547	0.240656	0.185533	0.135364	0.15316	0.118424	0.125749	0.11444	0.0602665	0.0634607	0.0809442	0.0743856	0.0360902	0.759077
E. sexcinctus	Euphractinae	O/C	11.4128	15.6197	38.0414	13.3989	7.64444	5.19105	2.55063	0.986583	0.765829	0.673534	0.478413	0.360427	0.306396	0.25846	0.262979	0.220509	0.173251	0.148276	0.117241	0.107605	0.0980323	0.0862534	0.0816793	0.0977258	0.917873
Z. pichiy	Euphractinae	O/C	8.1041	18.2876	23.9998	20.855	15.6972	4.77487	1.55145	1.02378	0.777752	0.621563	0.512201	0.419514	0.343941	0.2958	0.250414	0.216088	0.192943	0.188049	0.170573	0.158629	0.159038	0.126963	0.12558	0.101937	1.04515
	Loadings	PC 1	PC 2	PC 3	PC 4	PC 5	PC 6	PC 7	PC 8	PC 9	PC 10
	1	0.043153	0.031533	-0.51687	0.68148	0.36303	-0.16552	-0.14152	-0.035416	0.085761	-0.15243
	2	0.31629	0.042928	-0.51745	-0.65509	0.2351	-0.14204	0.19343	0.041942	0.12137	-0.13079
	3	0.78788	-0.29601	0.4194	0.16712	-0.023031	-0.051263	0.040224	-0.052387	0.10354	-0.12372
	4	0.087201	0.78243	0.071647	0.12601	-0.42821	-0.15276	0.23871	0.020566	0.12148	-0.14702
	5	-0.1689	0.33784	0.46865	-0.1716	0.6412	0.020876	-0.25597	-0.21676	0.077704	-0.13148
	6	-0.36498	-0.26968	0.18755	0.098503	0.15122	0.033887	0.65175	0.31633	0.31758	-0.18887
	7	-0.2524	-0.24673	0.11265	-0.1174	-0.23076	-0.78208	-0.29939	0.072391	-0.035342	-0.11096
	8	-0.1674	-0.1798	-0.088099	-0.027654	-0.22859	0.052833	0.1305	-0.77271	0.26455	0.0062316
	9	-0.097037	-0.1022	-0.053981	-0.022695	-0.14108	0.32363	0.032028	-0.12539	-0.52911	-0.38522
	10	-0.060911	-0.067277	-0.049691	-0.035261	-0.14673	0.29467	-0.2623	-0.015788	0.2398	-0.14154
	11	-0.041699	-0.039429	-0.019466	-0.046975	-0.11227	0.18681	-0.24169	0.11842	-0.026304	-0.14117
	12	-0.025652	-0.020374	-0.020148	-0.037173	-0.086842	0.14812	-0.20521	0.14041	0.077054	0.10296
	13	-0.018141	-0.0084495	-0.02606	-0.016556	-0.07263	0.12335	-0.13339	0.12454	0.26802	0.21527
	14	-0.014895	-0.0034698	-0.027695	-0.0077012	-0.057652	0.13557	-0.10687	0.15032	0.17205	0.29696
	15	-0.011734	0.00186	-0.012899	-0.0031346	-0.043145	0.10105	-0.072939	0.2063	0.028759	0.20624
	16	-0.0060865	0.0044123	0.0058203	-0.011738	-0.01994	0.063415	-0.03298	0.23436	-0.21633	-0.10177
	17	-0.0037848	0.006906	0.0078598	-0.0027101	-0.0012689	0.022882	0.018625	0.16698	-0.22248	-0.0056071
	18	-0.0019745	0.0031377	0.0062216	0.0031813	0.0082241	-0.031152	0.047978	-0.0061013	-0.1212	-0.23616
	19	-0.00022819	0.0014701	0.003679	0.0026865	0.011723	-0.011845	0.035975	-0.035049	-0.1296	-0.093838
	20	-0.00053543	0.0007663	0.0070455	0.0038723	0.011202	-0.014475	0.018543	-0.06069	-0.044729	0.056445
	21	3.6413e-05	0.0027887	0.0044505	0.0068095	0.011999	-0.016747	0.03388	-0.054174	-0.036508	0.35278
	22	-3.5898e-05	0.002114	0.0046471	0.0024649	0.014001	-0.016917	0.022831	-0.01399	-0.015551	0.12139
	23	0.00046251	0.0011069	0.0019932	0.0027392	0.011862	-0.0032769	0.012382	-0.033058	-0.033576	0.092437
	24	0.00049345	0.0019913	0.0030056	0.0062171	0.0050791	-0.011021	0.0017124	-0.024423	-0.025573	0.16056
	25	0.00086113	0.012143	0.027738	0.054599	0.12752	-0.10799	0.27369	-0.14663	-0.44137	0.47931

## Sheet: N=50
			percent area
Species	Subflia	Diet	1	2	3	4	5	6	7	8	9	10	11	12	13	14	15	16	17	18	19	20	21	22	23	24	25	26	27	28	29	30	31	32	33	34	35	36	37	38	39	40	41	42	43	44	45	46	47
P. maximus	Tolypeutinae	SI	4.65717	4.89588	3.98405	4.00632	3.7494	3.76589	4.23758	4.94144	5.71393	7.70495	8.67058	9.55927	6.49093	4.85284	4.07784	3.30876	2.92764	2.05004	1.31348	1.15144	0.822973	0.747041	0.564127	0.381791	0.349447	0.27526	0.27172	0.247666	0.208067	0.228647	0.240214	0.151716	0.204475	0.178063	0.173433	0.186979	0.146873	0.103436	0.139659	0.110071	0.0546802	0.108266	0.0843421	0.0798075	0.068424	0.0395389	0.077587
C. Unicinctus	Tolypeutinae	SI	3.59864	5.39112	5.42822	5.80498	6.08821	6.47016	8.55928	8.32702	7.2777	9.28679	6.49396	6.051	5.83002	3.02878	2.43081	1.5551	1.04655	0.810564	0.492186	0.535375	0.372569	0.298619	0.291401	0.19269	0.210969	0.20456	0.160712	0.165993	0.151821	0.187537	0.106565	0.130309	0.140576	0.118259	0.114967	0.112429	0.139705	0.0776437	0.0746466	0.0931272	0.0973478	0.0815824	0.113918	0.0981914	0.0813047	0.0599079	0.0523088
T. Matacus	Tolypeutinae	GI	3.66319	6.14201	8.93105	5.6637	5.03828	5.93521	8.80921	19.7702	10.0744	6.18751	3.72065	2.32286	1.63034	1.19873	1.05196	0.825687	0.746467	0.65909	0.59344	0.521692	0.399222	0.459208	0.358999	0.422659	0.422477	0.298142	0.419144	0.320233	0.335757	0.416423	0.308717	0.265343	0.230864	0.230033	0.17064	0.106917	0.104478	0.0597154	0.0612189	0.0340092	0.0432053	0.0588562	0.0381071	0.044884	0.0388017	0.0428605	0.0166061
D. kappleri	Dasyponinae	GI	1.69809	2.85836	4.94079	4.14106	4.08593	4.41345	4.53242	5.22631	5.74252	7.51537	10.0223	6.99591	6.64285	4.98419	4.00818	3.12952	2.69855	2.36035	1.96627	1.77448	1.43187	1.20905	1.10829	0.824623	0.773857	0.601365	0.575778	0.508714	0.461937	0.485717	0.440205	0.392721	0.276869	0.212466	0.165347	0.0499759	0.051179	0.0583537	0.0402484	0.0383733	0.0279943	0.0188771	0.0218261	0.028769	0.0170225	0.0169374	0.0236983
D. sabanicola	Dasyponinae	GI	3.10852	3.0312	5.13735	4.37312	4.29769	4.00381	4.04805	4.37923	4.39601	5.44243	6.4885	8.90314	10.176	6.13083	5.35712	4.0326	2.8827	2.20735	1.6954	1.58595	1.43384	1.04301	0.857238	0.712629	0.608938	0.52971	0.424002	0.358362	0.321702	0.229364	0.239844	0.175307	0.112079	0.0800865	0.117925	0.102859	0.109735	0.0624719	0.0558009	0.0478148	0.0420364	0.0369258	0.0311065	0.0314677	0.0287624	0.0240948	0.00934217
D. Novemcinctus	Dasyponinae	GI	4.33371	6.65351	5.26314	4.22968	3.8117	3.45455	3.42957	3.76178	3.78284	4.50607	7.26557	9.38402	6.41736	5.17114	5.27877	4.05702	2.92564	2.76099	2.26413	1.96399	1.3634	1.14957	1.00032	0.776646	0.72736	0.689124	0.60201	0.561575	0.569814	0.38291	0.238979	0.169221	0.101854	0.0678492	0.052464	0.0419779	0.0520312	0.0398307	0.0332161	0.0341882	0.0246452	0.0359891	0.0294666	0.0220653	0.0108523	0.0185644	0.0270365
Chl. truncatus	Chlamyphorinae	GI-fossorial	7.64297	5.78233	6.49426	14.8786	19.6485	13.4601	9.17215	6.48808	4.41725	1.96534	1.22783	0.918751	0.741451	0.569485	0.53547	0.518067	0.495764	0.404172	0.326596	0.333201	0.2244	0.204498	0.222338	0.195422	0.199655	0.171428	0.175105	0.143571	0.162144	0.117635	0.121038	0.10771	0.0900205	0.0711255	0.0851819	0.0628391	0.0784362	0.0714654	0.0607156	0.0394764	0.0432951	0.0837516	0.0412334	0.0347306	0.0556122	0.0604595	0.0356753
Ch. villosus	Euphractinae	O/C	4.37723	2.34714	5.44456	13.2902	21.91	20.5773	10.4652	6.31651	3.03097	2.06781	1.38866	1.04941	0.884721	0.715642	0.653953	0.572921	0.480994	0.414923	0.332251	0.309777	0.207919	0.193681	0.203923	0.160314	0.153627	0.143678	0.129628	0.0967261	0.119692	0.0835738	0.0933325	0.103213	0.0550119	0.0766427	0.0908722	0.0588363	0.0639974	0.053444	0.0800133	0.045017	0.0577234	0.0707628	0.0561185	0.0407077	0.0284073	0.0319205	0.0432149
Ch. vellerosus	Euphractinae	O/C	4.93164	4.40733	7.43458	17.2043	27.5795	13.8597	6.93272	4.27233	2.96399	2.06493	1.47536	1.0384	0.721255	0.485354	0.450495	0.335641	0.306032	0.261528	0.230027	0.221075	0.177772	0.150231	0.152077	0.153152	0.0986613	0.120349	0.108474	0.100931	0.0655125	0.0745678	0.0709442	0.0734879	0.0595686	0.0623808	0.0581269	0.070979	0.0643912	0.047535	0.0404199	0.0395065	0.02076	0.0344502	0.0290105	0.0403729	0.0405712	0.040869	0.0335167
E. sexcinctus	Euphractinae	O/C	6.06468	5.1828	5.42492	9.38232	17.656	19.7704	8.43868	5.85353	4.50153	3.31622	2.92613	2.24394	1.7217	1.12227	0.636555	0.450647	0.406112	0.370054	0.345939	0.38035	0.230748	0.237353	0.206619	0.15301	0.189856	0.129068	0.139395	0.129596	0.130708	0.120778	0.134581	0.0954928	0.0983251	0.0861169	0.0972618	0.0716787	0.0736427	0.0484379	0.0617083	0.0508202	0.0473528	0.0387924	0.0524705	0.0513602	0.0394902	0.0360704	0.0388959
Z. pichiy	Euphractinae	O/C	4.78596	3.06978	7.66691	10.029	10.9103	12.3881	9.92346	11.0418	9.28854	6.92862	3.69941	1.66201	0.994082	0.706788	0.58586	0.469452	0.396501	0.395596	0.325267	0.308225	0.274074	0.232732	0.233664	0.199682	0.19564	0.16892	0.168616	0.129062	0.132956	0.132757	0.109273	0.108033	0.114448	0.084224	0.0934481	0.0923837	0.0862572	0.0808322	0.0808427	0.0849856	0.0741209	0.0818384	0.0716873	0.0654312	0.0616434	0.0659691	0.0553498
	LOADINGS	PC 1	PC 2	PC 3	PC 4	PC 5	PC 6	PC 7	PC 8	PC 9	PC 10
	1	0.074946	-0.0074095	-0.039695	0.29249	0.51502	0.19869	0.2123	-0.30262	0.1921	0.38531
	2	-0.015623	0.048007	-0.17722	0.41182	0.49896	-0.14106	-0.37572	0.18069	-0.42036	-0.075173
	3	0.042238	0.16743	-0.20909	0.029366	-0.15602	-0.02698	0.090866	-0.34075	-0.34645	-0.41479
	4	0.34537	-0.063339	-0.37282	-0.22084	0.07888	0.23189	0.38989	0.12546	0.096815	-0.044856
	5	0.64015	-0.26084	-0.28762	-0.17898	-0.12197	-0.14353	-0.43422	-0.082378	0.07696	0.055432
	6	0.44781	-0.0046369	0.78069	0.17282	-0.057048	-0.066622	-0.0058459	-0.15988	-0.024064	-0.093822
	7	0.14059	0.2391	0.19902	-0.144	0.12237	0.40438	0.081243	0.61182	-0.080786	-0.086641
	8	-0.0097212	0.7168	-0.13474	0.19227	-0.33108	-0.029823	-0.28111	0.064577	0.31006	0.16801
	9	-0.061396	0.33791	0.015606	-0.2474	0.14492	0.0084716	0.1659	-0.49797	-0.057771	-0.063673
	10	-0.15006	0.13175	0.12811	-0.59199	0.28256	0.020794	-0.25417	-0.04948	-0.038638	-0.1767
	11	-0.21272	-0.10374	0.10457	-0.32116	0.069463	-0.53128	0.021187	0.14891	-0.016466	0.3459
	12	-0.24447	-0.23625	0.02991	0.091002	0.12778	0.071712	-0.26205	-0.040425	0.48518	-0.46633
	13	-0.21445	-0.22033	0.056582	-0.069806	-0.25304	0.57424	-0.32104	-0.17499	-0.29406	0.33445
	14	-0.14763	-0.15944	0.021743	0.031564	-0.14924	0.08862	-0.02066	-0.035059	0.019854	0.12481
	15	-0.13144	-0.14738	-0.018872	0.10892	-0.13013	0.090027	0.053969	0.050819	0.017466	-0.2505
	16	-0.099633	-0.11522	-0.018798	0.098589	-0.1033	0.029697	0.09892	0.024954	0.13581	-0.12659
	17	-0.076159	-0.085303	-0.012653	0.052079	-0.064886	-0.062614	0.095673	0.011454	0.25245	0.094056
	18	-0.061608	-0.068408	-0.013148	0.06727	-0.067314	-0.1062	0.13137	0.075363	0.039685	-0.065165
	19	-0.046189	-0.05123	-0.012795	0.070225	-0.08517	-0.11613	0.13766	0.066929	-0.080773	-0.069079
	20	-0.040591	-0.045736	-0.006819	0.05542	-0.075278	-0.084586	0.11031	0.052104	-0.10352	-0.029735
	21	-0.032345	-0.035496	-0.006856	0.026575	-0.091552	-0.034047	0.094346	-0.0069476	-0.093011	0.031904
	22	-0.026161	-0.02376	-0.0060449	0.028661	-0.065456	-0.061922	0.071847	0.012904	-0.050292	0.036781
	23	-0.02118	-0.020902	-0.0042407	0.017209	-0.056843	-0.058263	0.077105	0.038111	-0.083022	0.028066
	24	-0.015827	-0.011103	-0.010579	0.023698	-0.058719	-0.038874	0.057154	0.016997	-0.070153	0.02164
	25	-0.014542	-0.0077499	-0.0052125	0.025034	-0.046478	-0.042465	0.052187	0.027627	-0.076708	0.027812
	26	-0.012002	-0.0096787	-0.0076503	0.023152	-0.035164	-0.025513	0.045366	0.032015	-0.072852	-0.029885
	27	-0.010697	-0.0024139	-0.0093519	0.025833	-0.034352	-0.041572	0.038442	0.03015	-0.052021	0.0026267
	28	-0.0097667	-0.0044565	-0.007755	0.021709	-0.023447	-0.039378	0.029847	0.031059	-0.0552	-0.010025
	29	-0.0089016	-0.002543	-0.0062832	0.028765	-0.021571	-0.036405	0.035411	0.043022	-0.056734	-0.021399
	30	-0.0082052	0.0043275	-0.0060426	0.010254	-0.020863	-0.047999	0.012368	0.037952	-0.038082	0.033198
	31	-0.0062006	0.0012176	-0.0014484	0.0035593	-0.022664	-0.037863	0.014704	0.0099247	-0.0077072	0.080244
	32	-0.0043986	0.0026158	-0.0011199	-0.0047481	-0.021734	-0.030573	0.012442	0.026402	-0.023373	0.065602
	33	-0.0036592	0.0040258	-0.00024629	-0.0073958	-0.0032563	-0.023742	-0.00025595	0.0058763	0.007243	0.059032
	34	-0.0024523	0.004746	-0.0003793	-0.004691	-0.0050712	-0.020752	-0.0085553	0.010537	0.019614	0.049997
	35	-0.0017654	0.0026305	0.0020092	-0.0043873	-0.0032384	-0.0055884	-0.0059099	-0.00017445	0.022849	0.045186
	36	-0.0011621	0.0012639	3.529e-05	-0.0042091	0.0073885	0.0069284	-0.012765	-0.016421	0.040041	0.010806
	37	-0.0010026	0.0013712	0.00028131	-0.0034201	0.0068966	0.012255	-0.012853	-0.005742	0.019957	0.0087268
	38	-0.000404	0.00060093	0.00034052	-0.0038474	0.0050794	0.003973	0.0016449	-0.0028426	0.015267	0.0085975
	39	-0.00025217	0.00059987	0.0028199	-0.0028685	0.0066905	0.0035344	-0.0024486	-0.0034758	0.035702	0.0058832
	40	-0.00053565	0.00034505	0.0023877	-0.0064216	0.0087987	0.0044493	-0.0031915	-0.0062924	0.017286	-0.006344
	41	-6.561e-05	0.0014362	0.0032803	-0.004396	0.0050461	0.0086324	-0.0027807	0.0046036	0.0021067	-0.0067307
	42	0.00010962	0.0013441	0.00072703	-0.0019663	0.0094769	0.0078297	0.001837	0.0053525	0.026704	0.0010483
	43	-0.00016976	0.0010896	0.0032839	-0.0054476	0.009722	0.0071917	-0.0075592	0.0050289	0.0097502	-0.0097368
	44	-0.00018517	0.0011378	0.0018803	-0.0056054	0.0076806	0.0039457	-0.0084501	-0.0009848	0.0079906	-0.0044853
	45	0.00013183	0.0011346	7.5903e-05	-0.0047054	0.0084096	0.0064176	-0.0041662	-0.0026174	0.0072547	0.0037254
	46	0.00046918	0.0013964	-0.00054909	-0.0025537	0.0054499	0.0050147	0.0013326	-0.0017714	0.00055876	-0.00024853
	47	0.00012729	-3.8494e-05	0.0016911	-0.0035168	0.0076098	-0.00089297	-0.0004169	-6.7871e-05	0.015992	-0.0054228
	48	0.00012163	0.0011216	0.0032494	-0.00098671	0.0037079	0.0050672	-0.0034833	0.0028724	0.0086649	-0.0030078
	49	0.00046931	0.0013095	0.0011526	-0.00082562	0.0062101	0.0050938	-0.00045923	-0.00088129	-0.0019281	0.0091589
	50	0.0010378	0.0127	0.018577	-0.062128	0.16676	0.055831	-0.10721	-0.021749	0.26061	0.022345
[truncated: 3 more columns]

## Sheet: N=75
			percent area
Species	Subflia	Diet	1	2	3	4	5	6	7	8	9	10	11	12	13	14	15	16	17	18	19	20	21	22	23	24	25	26	27	28	29	30	31	32	33	34	35	36	37	38	39	40	41	42	43	44	45	46	47
P. maximus	Tolypeutinae	SI	2.50625	3.67658	3.31526	2.69398	2.60718	2.60569	2.44592	2.54711	2.42482	2.86623	2.93618	3.37275	3.48362	4.57689	4.94588	5.24641	7.46025	5.81442	4.12962	4.06538	3.09432	2.85945	2.31637	2.29783	1.96395	2.00077	1.11107	0.993916	0.780669	0.759611	0.618815	0.534276	0.453164	0.442975	0.318428	0.27369	0.242324	0.174275	0.209409	0.168446	0.173068	0.178636	0.121947	0.151783	0.163126	0.125082	0.164434
C. Unicinctus	Tolypeutinae	SI	2.51169	2.27767	4.11599	3.58247	3.59649	3.9274	3.94844	4.22151	4.22545	5.32641	6.29982	5.20221	4.76493	5.50083	6.04923	4.70025	4.04972	4.15405	4.0128	2.9912	1.91368	1.7478	1.35898	1.00479	0.714627	0.629148	0.557078	0.382159	0.323325	0.346068	0.252469	0.24477	0.216402	0.169828	0.167932	0.133526	0.137332	0.16655	0.125562	0.102622	0.100194	0.120406	0.110301	0.0957155	0.136168	0.0835899	0.0758742
T. Matacus	Tolypeutinae	GI	2.36455	3.0076	4.32075	6.32381	4.75628	3.45603	3.21698	3.6214	4.00844	5.37239	7.66376	14.9878	7.80494	5.03828	3.74752	2.94362	2.01862	1.50785	1.09795	0.958427	0.796145	0.688516	0.59838	0.586034	0.489185	0.46686	0.445828	0.390131	0.389204	0.33179	0.281758	0.27356	0.329637	0.253139	0.274261	0.251777	0.236599	0.297119	0.197617	0.247442	0.271407	0.163638	0.328496	0.166027	0.318708	0.203518	0.18975
D. kappleri	Dasyponinae	GI	1.06258	1.35683	2.07744	3.12545	3.21852	2.69873	2.63018	2.8589	2.89257	3.08773	3.08211	3.51115	3.60188	4.37983	4.67007	7.294	5.56206	4.70024	4.01285	4.43079	3.10893	2.81119	2.27761	2.2393	1.77445	1.74268	1.49149	1.4152	1.19356	1.19801	0.957117	0.973368	0.768393	0.757936	0.660615	0.581454	0.499852	0.467887	0.426401	0.356255	0.376822	0.343199	0.358516	0.278908	0.325603	0.287126	0.30208
D. sabanicola	Dasyponinae	GI	2.05181	1.97672	2.07318	3.37469	3.19038	2.81676	2.8204	2.88867	2.56363	2.76146	2.68485	2.95989	2.81769	3.24284	3.41604	4.21019	5.17112	6.13125	7.09857	5.15545	3.92667	3.87922	2.98519	2.73463	2.0159	1.78166	1.39161	1.22697	1.0719	1.0395	0.939282	0.956629	0.678978	0.582915	0.504198	0.487497	0.438094	0.38275	0.371711	0.247101	0.283863	0.228301	0.214672	0.222372	0.153025	0.148998	0.158081
D. Novemcinctus	Dasyponinae	GI	2.87821	3.32581	4.69564	3.48921	3.32003	2.66989	2.4469	2.47386	2.28292	2.40629	2.27948	2.53884	2.38875	2.68319	2.87791	3.83686	7.1708	5.77354	4.26078	4.03887	3.19578	3.38071	3.19352	2.80958	2.15132	1.78984	1.74264	1.67956	1.38521	1.29241	0.959784	0.91458	0.755457	0.694821	0.542866	0.546822	0.51858	0.450606	0.474685	0.401392	0.364219	0.370239	0.386739	0.380153	0.282104	0.13657	0.153142
Chl. truncatus	Chlamyphorinae	GI-fossorial	5.03883	4.83991	3.43111	3.94099	6.18693	10.7962	13.8886	10.4321	8.73934	7.09008	4.79196	4.12452	3.31901	2.08446	1.07733	0.921819	0.703538	0.644646	0.482034	0.461077	0.366232	0.361424	0.310871	0.380628	0.324411	0.334662	0.228612	0.241401	0.223764	0.213981	0.159053	0.153032	0.11495	0.170841	0.124248	0.136936	0.133165	0.117921	0.118857	0.100143	0.132216	0.0974725	0.0991501	0.0935964	0.0832439	0.0848464	0.0726618
Ch. villosus	Euphractinae	O/C	3.1475	1.89509	1.628	3.15376	5.23072	9.97424	12.4986	17.96	11.7923	7.83659	5.94354	3.47752	2.11155	1.79058	1.22294	1.05454	0.775914	0.712955	0.592682	0.561386	0.433828	0.458802	0.399539	0.384942	0.323277	0.343673	0.236424	0.247271	0.191561	0.198053	0.160577	0.141006	0.122997	0.145305	0.113643	0.10517	0.117754	0.0773896	0.102293	0.106887	0.0567025	0.074859	0.0774846	0.0727753	0.0555604	0.0509289	0.0676846
Ch. vellerosus	Euphractinae	O/C	2.9891	3.38541	2.89054	3.9268	6.95197	13.0822	18.1752	15.3263	8.2278	5.56297	3.2305	2.67881	2.10294	1.73481	1.20498	1.04955	0.929848	0.661667	0.46062	0.463299	0.30057	0.319584	0.2498	0.231917	0.199253	0.216038	0.139683	0.165222	0.159653	0.124161	0.138848	0.0978302	0.107081	0.0879346	0.108326	0.100894	0.070327	0.0744967	0.0777943	0.0849387	0.0548872	0.0693803	0.0511299	0.0403472	0.0598986	0.0443559	0.0445835
E. sexcinctus	Euphractinae	O/C	3.95857	4.34038	2.89524	3.4407	3.89301	7.17439	9.90746	13.8948	13.4515	6.49011	4.34298	3.7542	2.94122	2.99373	1.85934	1.90269	1.94208	1.49926	1.10665	1.01465	0.734412	0.493654	0.302836	0.306617	0.300193	0.255276	0.238916	0.257068	0.20216	0.250799	0.17319	0.157162	0.150916	0.161605	0.108956	0.101977	0.124938	0.10416	0.100131	0.096074	0.0709575	0.092883	0.0864258	0.0859986	0.0842129	0.081068	0.0819478
Z. pichiy	Euphractinae	O/C	3.44483	2.45208	1.87509	5.01187	5.48827	6.96777	6.76661	8.70613	7.61122	7.02146	6.57237	7.42392	5.99112	6.30164	3.91603	2.96403	1.77296	1.0493	0.682672	0.563985	0.450237	0.404081	0.338326	0.330276	0.266863	0.27116	0.241949	0.234373	0.202061	0.214344	0.179968	0.18374	0.144205	0.172454	0.129502	0.143075	0.134922	0.11315	0.119472	0.105919	0.105825	0.0832109	0.101624	0.0773107	0.0850108	0.0733001	0.0776249
LOADINGS	PC 1	PC 2	PC 3	PC 4	PC 5	PC 6	PC 7	PC 8	PC 9	PC 10
1	-0.064663	-0.0091242	-0.02225	0.24409	0.31438	0.22771	0.097248	-0.22796	-0.098365	0.10633
2	-0.035417	0.0036824	-0.10898	0.38976	0.38405	-0.062532	0.0295	0.19957	-0.17084	0.22979
3	0.030479	-0.047523	-0.15254	0.29401	0.22356	-0.049584	-0.44568	0.094673	0.43898	-0.43225
4	-0.0095195	-0.17299	-0.1104	0.065405	-0.10738	0.019842	0.10501	-0.036049	-0.15884	-0.4265
5	-0.10822	-0.056683	-0.22575	-0.09554	-0.053394	0.045025	0.10871	-0.22316	-0.073244	-0.22852
6	-0.33406	0.080335	-0.32005	-0.19461	0.068761	0.075451	0.041499	-0.16508	-0.096031	0.065997
7	-0.48499	0.19037	-0.4784	-0.14252	0.055102	-0.032924	-0.0024523	0.36874	0.06799	0.058246
8	-0.51311	0.13362	0.3928	-0.079295	-0.35114	-0.18959	-0.39908	-0.048409	-0.20047	-0.043371
9	-0.32814	-0.013254	0.56689	0.27289	0.18453	0.016362	0.32547	0.28183	0.067434	-0.14412
10	-0.15406	-0.14734	0.14969	-0.097395	0.14988	0.28199	0.02628	-0.29294	0.19462	0.24602
11	-0.049252	-0.30833	0.12593	-0.15715	0.02733	0.30282	-0.29354	-0.20615	0.30314	0.15495
12	0.031081	-0.66608	-0.13061	0.20336	-0.37525	-0.12929	-0.091957	0.27667	-0.1053	0.21945
13	0.042208	-0.32189	-0.033489	-0.094141	0.077772	-0.004757	0.11507	0.055466	-0.17455	-0.042298
14	0.077271	-0.18512	0.11277	-0.34377	0.29434	-0.046507	0.080365	-0.022906	-0.43913	-0.30297
15	0.12249	-0.08201	0.090247	-0.39747	0.2679	-0.021841	-0.26259	0.20278	0.021837	-0.072933
16	0.16139	0.036328	0.098164	-0.38048	0.05622	-0.37727	0.25627	0.19293	0.37009	0.13773
17	0.20796	0.18421	0.034937	0.10269	0.1566	-0.38132	-0.3108	-0.15823	-0.2292	0.073092
18	0.19018	0.18598	0.035356	0.030201	0.0032798	0.1255	-0.22765	0.11541	-0.12456	0.009378
19	0.17113	0.17732	0.040689	-0.066081	-0.17246	0.57845	-0.047762	0.3726	-0.12906	-0.10057
20	0.15063	0.16141	0.03427	-0.058386	-0.10731	0.11513	0.041762	0.18709	0.072009	0.09209
21	0.11257	0.12117	0.017212	0.010373	-0.10396	0.081965	0.038523	0.079212	-0.047515	0.094688
22	0.10933	0.12552	-0.0034253	0.035868	-0.12632	0.1155	0.0059233	-0.021646	-0.062292	0.0057167
23	0.091465	0.10462	-0.015881	0.066151	-0.10167	0.048845	-0.028585	-0.13639	-0.0064694	-0.089685
24	0.083194	0.097	-0.016271	0.062903	-0.099925	-0.0018394	0.032798	-0.11723	-0.046522	0.071288
25	0.063798	0.074527	-0.010296	0.053808	-0.062817	-0.046288	0.021235	-0.085937	-0.058838	0.13612
26	0.057796	0.066753	-0.0084692	0.025168	-0.047949	-0.078089	0.025877	-0.058759	-0.073934	0.2643
27	0.046521	0.04889	-0.0074411	0.039852	-0.068471	-0.049649	0.058258	-0.10003	0.073772	-0.064325
28	0.040929	0.047985	-0.0082531	0.04899	-0.06978	-0.073458	0.076248	-0.11744	0.070797	-0.071971
29	0.03414	0.037258	-0.011802	0.040331	-0.067746	-0.050895	0.07411	-0.087687	0.064189	-0.069443
30	0.032814	0.036932	-0.0025335	0.031479	-0.058558	-0.047447	0.082668	-0.074402	0.069102	-0.061183
31	0.026342	0.029927	-0.005112	0.017091	-0.0608	-0.023371	0.074324	-0.039353	0.02361	-0.026275
32	0.026329	0.028349	-0.0033445	0.01249	-0.06645	-0.0114	0.092878	-0.037312	0.036596	-0.038551
33	0.020554	0.017152	-0.0047074	0.016762	-0.051325	-0.030571	0.054273	-0.025234	0.039976	-0.033969
34	0.017756	0.017653	-0.001673	0.0133	-0.037692	-0.038526	0.068217	-0.042325	0.043822	-0.0054511
35	0.014838	0.011682	-0.005384	0.0040819	-0.042883	-0.029365	0.057159	-0.018368	0.05093	-0.016913
36	0.013467	0.011219	-0.0067566	0.010593	-0.040752	-0.020263	0.057154	-0.030603	0.038619	-0.032326
37	0.011854	0.0095109	-0.0026217	0.015661	-0.034493	-0.013404	0.046358	-0.032103	0.03835	-0.035822
38	0.011021	0.0037222	-0.0060599	0.012246	-0.034741	-0.011376	0.040547	-0.01411	0.05525	-0.049121
39	0.010174	0.0089248	-0.004126	0.014065	-0.028575	-0.012721	0.035739	-0.033455	0.034154	-0.041232
40	0.007576	0.0029663	-0.0047226	0.015461	-0.026456	-0.025346	0.021596	-0.028662	0.039096	-0.035522
41	0.0087842	0.0012958	-0.0081759	0.01381	-0.025181	-0.016614	0.037411	-0.019592	0.038792	-0.014457
42	0.0075809	0.0059451	-0.0032037	0.010571	-0.014772	-0.021814	0.020924	-0.023059	0.040207	-0.031178
43	0.0079892	-0.0026717	-0.0061817	0.018583	-0.029035	-0.02641	0.025046	-0.024328	0.057076	-0.042652
44	0.0072017	0.0049563	-0.0029091	0.01847	-0.015751	-0.014121	0.016555	-0.031332	0.033021	-0.037017
45	0.0070444	-0.004665	-0.0055188	0.009768	-0.017718	-0.03194	0.012609	-0.0024207	0.049161	-0.01194
46	0.0046116	-0.0020716	-0.0013226	-0.00084784	-0.014224	-0.019799	0.02959	0.01043	0.032752	0.018548
47	0.0051267	-0.00043251	0.00026822	-0.0014114	-0.014682	-0.025076	0.026811	0.0059179	0.024918	0.028273
48	0.0030995	-0.00042583	-0.00097685	-0.0012815	-0.012825	-0.0096835	0.014087	0.00091237	0.023609	0.014587
49	0.0034688	-0.004691	0.00066657	-0.0015892	-0.0049825	-0.026277	0.015792	0.014659	0.024558	0.024666
50	0.0029414	-0.0022467	-0.0010356	-0.0085445	-0.0018644	-0.019514	0.012867	0.01014	0.0072417	0.032693
51	0.0018895	-0.0047975	0.00070023	-0.0028011	-0.0037683	-0.013117	0.00011436	0.010852	0.016766	0.022863
52	0.00094573	-0.0025628	-0.000828	-0.00071875	-0.00032104	-0.0053228	0.0034444	0.015881	0.0032407	0.02683
53	0.0017303	-0.0018031	0.0025833	-0.0061438	-0.00092695	-0.009591	-3.1914e-05	0.0082988	-0.0018085	0.032573
54	0.0010709	0.00019271	-0.00022009	-0.0014477	0.006175	0.00028652	-0.013102	0.0072735	-0.028285	0.023466
55	0.0013182	-0.0029399	0.00076054	-0.00049377	0.0048543	0.0067955	-0.0068486	0.01082	0.00079486	0.014718
56	0.00035469	0.00010335	0.00051873	-0.0033055	0.0033921	0.0052739	-0.0068087	0.0053939	-0.016453	0.015123
57	0.00050904	-0.00030955	0.00063201	-0.0031551	0.0042796	-0.0010392	-0.0018361	-0.00017676	-0.0087944	0.01753
58	-5.8539e-05	-0.00076643	-0.00054501	-0.0037963	0.0041277	0.0013776	-0.0056807	0.0026976	-0.0067872	0.013853
59	0.00018423	-0.00036056	0.0022481	0.00049845	0.0066156	0.0011069	-0.0076168	-0.0040073	-0.010207	0.019666
60	0.00057254	0.00019801	0.0025032	-0.0038156	0.0060093	0.0040315	-0.0029431	0.0028162	-0.01122	0.010172
61	0.00048105	-0.00065556	0.002125	-0.0029515	0.0034075	0.00022537	-0.0051024	-0.0051276	-0.0092092	0.012615
62	-0.00022435	-0.0016922	0.0021471	-0.003602	0.0059784	0.0051556	-0.0069665	0.0014337	0.0024979	-0.0026626
63	-0.00044093	-0.001312	-0.00042864	-0.0016322	0.0067891	0.005484	-0.0043031	-0.005244	-0.0065199	0.023042
64	0.00055064	-0.00069347	0.0016512	-0.0016009	0.0071884	0.0012217	-0.011171	-0.0023868	-0.001359	0.0028452
65	-4.8582e-05	-0.00080814	0.0029008	-0.0036941	0.0064766	0.0035048	-0.0087543	-0.0007004	-0.0056526	0.0080469
66	0.00021838	-0.0003415	0.0013723	-0.0043083	0.0055193	0.0024487	-0.0088476	0.0021	-0.0048308	-0.0022122
67	0.00014895	-0.001138	0.00068652	-0.0034836	0.005906	0.00084495	-0.0074553	0.006089	-0.0059783	0.0072483
68	-0.00030176	-0.00090601	-0.00048551	-0.0014144	0.0066963	0.0038523	-0.00097954	0.00098849	-0.0022175	0.0072582
69	-0.00037982	-0.0010851	-0.00092895	-0.0015862	0.0034586	0.0042961	-0.0030861	0.00025662	-0.0031034	-0.0031323
70	-0.00014179	-0.00014785	0.00097228	-0.000752	0.0066799	-0.0027804	8.2049e-05	-0.0035664	-0.004699	0.013524
71	-0.00019646	-0.00033977	0.00076918	-0.002866	0.004546	-0.00063134	-0.0054177	-0.0021907	-0.0043406	0.0020375
72	-0.00013384	-0.00069763	0.0024838	-0.0010806	0.004552	0.0026601	-0.0070909	0.00030861	-0.00082846	0.0088356
73	-0.00021448	-0.0014432	0.0021826	0.0020501	0.00052367	0.0030434	0.00084225	-0.00087048	-0.0033903	0.0072725
74	-0.00036205	-0.00072184	-0.0001265	-0.0021007	0.0064687	0.0043659	-0.00064615	0.0022972	0.0019126	-0.0019904
75	-0.0011873	-0.014632	0.017102	-0.045562	0.18102	0.012793	-0.18247	0.06039	-0.14006	0.23908
[truncated: 28 more columns]

## Sheet: N=100
			percent area
Species	Subflia	Diet	1	2	3	4	5	6	7	8	9	10	11	12	13	14	15	16	17	18	19	20	21	22	23	24	25	26	27	28	29	30	31	32	33	34	35	36	37	38	39	40	41	42	43	44	45	46	47
P. maximus	Tolypeutinae	SI	1.71471	2.88042	2.40673	2.47317	2.07934	1.85009	2.06911	1.89322	1.84989	1.92244	1.80496	1.87872	2.01225	2.19344	2.29867	2.41588	2.64467	2.87109	3.72846	4.01709	3.64675	4.41855	6.13362	3.99076	3.25002	3.02306	2.74512	2.3819	2.09671	2.10162	1.74827	1.61062	1.50124	1.49128	1.34672	0.798959	0.724185	0.651294	0.591981	0.600085	0.457059	0.426866	0.415585	0.311379	0.319216	0.301946	0.23807
C. Unicinctus	Tolypeutinae	SI	1.9999	1.56966	2.07503	3.24102	2.69393	2.63872	2.85778	2.89462	2.91127	3.1571	3.06829	3.29979	3.6658	4.80559	4.2931	3.77122	3.60716	3.68286	4.17498	5.14273	3.40036	3.19518	3.09531	2.85222	3.18384	2.71477	1.78507	1.46355	1.26932	1.23411	0.978293	0.73432	0.56854	0.507291	0.409844	0.41369	0.294166	0.257736	0.216594	0.290461	0.176351	0.182327	0.208318	0.136758	0.139024	0.13879	0.111186
T. Matacus	Tolypeutinae	GI	1.67977	1.92857	2.69916	3.36263	4.67478	4.19211	3.11	2.5318	2.36558	2.65497	2.72653	3.14997	3.66468	4.89419	6.94151	11.4811	6.99539	4.20597	3.2855	3.14641	2.20618	1.72889	1.41675	1.03773	0.832777	0.767332	0.64721	0.626478	0.505922	0.534584	0.412519	0.43893	0.394188	0.367488	0.31299	0.331184	0.290223	0.331439	0.232989	0.259204	0.244649	0.194601	0.176213	0.268091	0.200376	0.169227	0.253619
D. kappleri	Dasyponinae	GI	0.738354	0.934025	1.16537	1.65504	2.25595	2.59403	2.15626	2.01199	1.95317	2.07659	2.10266	2.27778	2.18548	2.34364	2.34537	2.54355	2.73199	2.91633	3.29223	3.97419	5.03169	5.0807	3.84068	3.29431	3.13839	3.16153	2.99306	2.32689	2.12177	2.02186	1.75188	1.54232	1.42397	1.2851	1.20853	1.10553	1.05372	0.914268	0.926798	0.914745	0.780174	0.727796	0.650886	0.599592	0.521718	0.540784	0.499111
D. sabanicola	Dasyponinae	GI	1.60817	1.45922	1.43211	1.58696	2.47109	2.62405	2.18237	2.06831	2.12578	2.18703	2.03531	1.97583	1.97132	2.05913	1.98662	2.17715	2.1505	2.21476	2.42118	2.90211	3.05296	3.20114	4.38743	4.43704	5.07221	4.95742	3.25918	3.05595	2.80876	2.74599	2.18849	1.89462	1.68141	1.42604	1.15635	1.02454	0.941615	0.863154	0.809298	0.793831	0.752377	0.697181	0.594845	0.515774	0.441058	0.411233	0.404092
D. Novemcinctus	Dasyponinae	GI	2.30316	1.96439	3.19319	3.42027	2.62662	2.57635	2.29214	1.98113	1.83954	1.90199	1.65038	1.83329	1.75269	1.69011	1.766	1.82906	1.79114	1.90101	1.99381	2.45063	2.59016	3.91643	5.82371	4.10108	3.43441	2.8223	2.90862	2.4493	2.20975	3.09593	2.10425	1.9821	1.74633	1.37195	1.3362	1.33104	1.2172	1.15638	0.995542	1.04942	0.737783	0.709873	0.58233	0.598226	0.52049	0.45091	0.420966
Chl. truncatus	Chlamyphorinae	GI-fossorial	3.6097	3.9664	3.22348	2.48724	2.7628	3.62253	6.16201	8.24425	10.7566	8.86001	6.82159	6.77747	5.35929	4.0752	3.37243	2.94633	2.65673	1.98245	1.21237	0.882559	0.683036	0.608432	0.499631	0.429022	0.372346	0.352784	0.329223	0.275469	0.257612	0.29949	0.238492	0.262914	0.237587	0.239878	0.236933	0.181034	0.16632	0.166139	0.18084	0.164762	0.127365	0.116522	0.107896	0.088078	0.124539	0.101706	0.0906209
Ch. villosus	Euphractinae	O/C	2.54391	1.81409	1.02687	1.27159	2.29132	3.00335	5.23353	7.69282	8.82069	12.3965	12.7762	8.40933	5.82822	4.83345	4.05917	2.33746	1.75103	1.40902	1.13575	1.02861	0.75906	0.670352	0.583632	0.489606	0.462007	0.402837	0.386865	0.342362	0.33726	0.334041	0.297785	0.277371	0.281015	0.219654	0.221446	0.194011	0.182602	0.161809	0.144818	0.156788	0.121162	0.125012	0.0833721	0.0923833	0.108748	0.0973345	0.0823873
Ch. vellerosus	Euphractinae	O/C	2.15638	2.71034	2.20389	2.19027	2.52583	4.62813	5.74958	10.8201	13.6018	13.9403	8.2845	6.14428	4.25777	2.92277	2.2299	1.89974	1.66005	1.42862	1.09522	1.02094	0.74928	0.715073	0.683996	0.461807	0.355407	0.354691	0.272917	0.247777	0.225455	0.213728	0.187475	0.183444	0.1514	0.134294	0.176254	0.101509	0.112661	0.104933	0.134354	0.0967705	0.101279	0.0963567	0.0677449	0.0777681	0.0650099	0.0853056	0.0659585
E. sexcinctus	Euphractinae	O/C	2.8858	3.12162	3.10329	2.07157	2.49186	2.74631	3.19008	5.98132	6.52754	10.6731	9.84531	10.3183	4.89177	3.74169	3.08067	2.64275	2.27945	2.23681	1.96678	1.54164	1.31779	1.60029	1.31078	1.02901	0.87129	0.765464	0.709007	0.533242	0.399339	0.292528	0.236127	0.215613	0.227326	0.184484	0.197314	0.174464	0.178996	0.175919	0.184221	0.188915	0.13551	0.128874	0.0974617	0.120705	0.107191	0.0970311	0.0935938
Z. pichiy	Euphractinae	O/C	2.89883	1.84486	1.53847	1.46299	3.72331	3.81505	4.54197	5.3278	5.00007	5.68679	6.95093	5.53281	5.07398	4.86861	5.51032	5.10572	4.70222	4.39444	4.33152	3.23973	2.24477	1.66915	1.04056	0.776866	0.549368	0.433151	0.3945	0.349258	0.294388	0.300771	0.256127	0.221929	0.212615	0.196193	0.190616	0.189432	0.168505	0.158699	0.153594	0.165716	0.152428	0.126897	0.128801	0.111009	0.124994	0.103664	0.100307
	LOADINGS	PC 1	PC 2	PC 3	PC 4	PC 5	PC 6	PC 7	PC 8	PC 9	PC 10
	1	0.0552	-0.011708	0.010462	-0.14774	0.27096	-0.30941	-0.030125	0.0010132	0.0781	-0.21761
	2	0.048497	0.018585	-0.09474	-0.24466	0.3557	0.012651	0.033046	-0.044844	0.334	0.37156
	3	0.0051453	-0.014155	-0.10597	-0.37669	0.31623	0.11041	0.06979	-0.018933	-0.12679	-0.12944
	4	-0.028431	-0.049112	-0.1305	-0.2048	0.18992	0.11637	0.16531	0.27278	-0.51388	-0.11925
	5	-0.0012447	-0.15426	-0.065561	-0.068983	-0.071145	-0.050355	-0.028694	-0.028738	0.083091	-0.31908
	6	0.052416	-0.084874	-0.17851	0.037658	-0.1469	0.026966	-0.025474	-0.087335	0.040038	-0.39382
	7	0.1456	-0.025981	-0.17985	0.11908	0.058896	-0.36423	-0.1961	0.022778	-0.044413	0.12669
	8	0.31608	0.089329	-0.2776	0.17732	0.032008	0.0045931	-0.027899	0.0033173	0.11282	-0.16905
	9	0.40635	0.16368	-0.49387	0.17161	0.061618	-0.012907	0.073428	-0.085108	-0.018626	0.22135
	10	0.47582	0.17347	0.052285	0.011397	-0.22052	0.4452	0.22514	0.2251	0.027235	-0.11365
	11	0.37567	0.027346	0.53464	0.021015	-0.20811	-0.1453	-0.18937	0.2891	0.081913	0.057497
	12	0.27563	-0.018522	0.43814	-0.27486	0.23007	0.14151	0.16437	-0.47008	-0.001881	-0.035386
	13	0.14102	-0.10856	0.11869	0.074097	0.13463	-0.26167	-0.011773	-0.044433	-0.11351	0.12309
	14	0.066571	-0.21034	0.11877	0.16206	0.10041	-0.22297	0.18747	0.14803	-0.33658	0.14496
	15	0.026656	-0.34916	0.063424	0.075313	-0.04799	-0.15634	0.017184	0.18569	-0.056406	0.029563
	16	-0.034652	-0.58566	-0.15623	-0.25172	-0.34871	0.20652	0.12654	0.05812	0.11171	0.24847
	17	-0.036634	-0.34117	-0.063596	0.022511	-0.01878	0.061045	0.0037339	-0.070821	0.1865	0.0027157
	18	-0.047167	-0.18477	0.036376	0.19442	0.16166	0.044681	-0.024376	-0.088208	0.21186	-0.25313
	19	-0.081317	-0.12858	0.095861	0.33508	0.25376	0.11409	-0.01195	0.051699	0.30879	-0.24179
	20	-0.11905	-0.078902	0.075392	0.38666	0.20954	0.18041	0.20127	0.14176	-0.14623	-0.017831
	21	-0.12901	0.016309	0.070166	0.30465	0.0071373	0.25703	-0.1414	-0.24617	-0.1421	0.20402
	22	-0.15104	0.09585	0.071496	0.13103	0.073946	0.31503	-0.25265	-0.082477	-0.18951	0.13471
	23	-0.19387	0.1946	0.011658	-0.14812	0.15003	0.13808	-0.13667	0.50964	0.22395	0.029204
	24	-0.15423	0.1553	0.028467	-0.024525	-0.015143	-0.03918	0.18228	0.1263	0.07532	-0.053182
	25	-0.15026	0.15508	0.038917	0.057867	-0.10293	-0.16866	0.4846	-0.027532	0.016078	-0.063163
	26	-0.13989	0.1487	0.03322	0.084427	-0.15608	-0.14251	0.46206	-0.14275	0.12988	0.084185
	27	-0.11505	0.12762	0.026401	0.0022609	-0.080137	0.0052619	0.030842	-0.06913	-0.025107	0.078654
	28	-0.099067	0.10814	0.013461	-0.013297	-0.0954	-0.045593	0.088166	-0.029412	0.091269	0.059045
	29	-0.089317	0.1022	0.0086136	-0.0057304	-0.10268	-0.062055	0.071151	-0.034749	0.0785	0.057065
	30	-0.097525	0.11522	-0.014385	-0.093476	-0.090096	-0.11304	-0.040132	0.0779	-0.060522	-0.15888
	31	-0.075306	0.087912	-0.0035739	-0.027949	-0.078062	-0.061528	-0.017983	0.016473	0.011579	-0.0012025
	32	-0.066544	0.077868	-0.010974	-0.053313	-0.072253	-0.050039	-0.060294	0.027172	0.0264	0.0070144
	33	-0.05903	0.070519	-0.0048634	-0.051184	-0.068396	-0.034726	-0.079161	0.016149	0.055637	0.03852
	34	-0.052119	0.058636	-0.0059774	-0.027239	-0.040775	-0.0073462	-0.071845	0.016599	0.10331	0.1262
	35	-0.045143	0.055148	-0.0074803	-0.032309	-0.029265	0.012875	-0.11208	0.022121	0.060801	0.094075
	36	-0.039332	0.042481	-0.0040654	-0.039233	-0.056768	-0.01981	-0.096652	-0.02494	-0.081557	-0.051457
	37	-0.035272	0.041302	-0.003807	-0.039874	-0.061419	-0.010769	-0.1062	-0.039529	-0.061089	-0.043536
	38	-0.032111	0.034577	-0.006722	-0.050124	-0.057768	-0.013402	-0.094561	-0.028134	-0.054781	-0.054249
	39	-0.028297	0.036102	-0.0052141	-0.03164	-0.053592	-0.0049018	-0.091891	-0.059064	-0.042468	-0.03349
	40	-0.029705	0.033841	-0.0014452	-0.033645	-0.046619	-0.0085922	-0.087764	-0.041619	-0.067661	-0.046996
	41	-0.023821	0.025904	-0.0032969	-0.017223	-0.061542	-0.010864	-0.056838	-0.066443	-0.010533	-0.019603
	42	-0.022209	0.026614	-0.0017481	-0.015606	-0.054692	-0.011209	-0.052139	-0.05654	-0.021829	-0.021632
	43	-0.020419	0.021172	-0.0017032	-0.0041302	-0.037026	-0.0065553	-0.041341	-0.048476	-0.014982	-0.0022625
	44	-0.017907	0.014777	-0.0037685	-0.02229	-0.050405	0.0024886	-0.051303	-0.047249	-0.035522	-0.026412
	45	-0.015037	0.014308	-0.0019989	-0.01535	-0.0322	-0.0060477	-0.051252	-0.035608	-0.024594	-0.0068283
	46	-0.014125	0.01481	-0.0019655	-0.0046243	-0.0332	0.0053522	-0.047341	-0.042404	-0.026727	0.0048352
	47	-0.01352	0.008342	-0.003827	-0.012675	-0.043352	0.0039066	-0.039446	-0.04778	-0.026433	-0.0012539
	48	-0.010166	0.009183	-0.004275	-0.0074451	-0.032857	-0.0065323	-0.032399	-0.044011	-0.012424	-0.014404
	49	-0.010096	0.0078233	-0.0023241	-0.012789	-0.028709	-0.0043812	-0.036685	-0.03596	-0.046105	-0.022062
	50	-0.010611	0.0091189	-0.0029303	-0.014587	-0.032141	-0.013306	-0.034383	-0.034819	-0.026396	-0.021671
	51	-0.0094255	0.0030211	-0.0055193	-0.013943	-0.022133	0.0064725	-0.025451	-0.022629	-0.054517	-0.026053
	52	-0.0080167	0.0053794	-0.0011086	-0.015116	-0.025971	-0.0069564	-0.0249	-0.023373	-0.0322	-0.029569
	53	-0.007545	0.0074327	-0.0046609	-0.0091077	-0.022461	-0.0021382	-0.032921	-0.027052	-0.029477	-0.017136
	54	-0.0077569	-0.0033192	-0.0064967	-0.020522	-0.028301	0.0072824	-0.030655	-0.019868	-0.030807	-0.004852
	55	-0.0063717	0.0045228	-0.0047053	-0.0094783	-0.014976	-0.0059652	-0.034879	-0.021416	-0.027521	-0.0053149
	56	-0.0066186	0.0058523	-0.0011384	-0.0053673	-0.011641	0.0037967	-0.024548	-0.020352	-0.038782	-0.0085293
	57	-0.0065536	-0.0012628	-0.0057477	-0.023062	-0.02243	0.002014	-0.024349	-0.0075253	-0.028862	-0.02332
	58	-0.0066708	0.0015214	-0.0041302	-0.020834	-0.016947	0.0034907	-0.039497	-0.011696	-0.045762	-0.024446
	59	-0.0060266	0.0033971	-0.0012968	-0.010657	-0.013301	-0.0038086	-0.025403	-0.016249	-0.039819	-0.016635
	60	-0.0066288	-0.0052881	-0.0065927	-0.0098851	-0.01846	0.015339	-0.019956	-0.016679	-0.03261	0.014884
	61	-0.0043128	-0.00043433	-3.5941e-05	0.0031894	-0.010411	0.015271	-0.016	-0.024252	-0.022032	0.02016
	62	-0.0048428	-0.0023411	-0.0013468	-0.0088909	-0.014503	0.007459	-0.016779	-0.019815	-0.0079172	0.021731
	63	-0.0031662	0.00043992	-4.8326e-05	0.0045	-0.010609	0.016876	-0.020284	-0.02275	-0.0055109	0.029741
	64	-0.002478	-0.00154	-0.00065078	-0.0013598	-0.011433	0.003463	-0.010057	-0.012022	-0.019328	0.015334
	65	-0.0036709	-0.0036682	-0.00092889	8.481e-05	-0.012906	0.019139	-0.015698	-0.018526	-0.0087852	0.02629
	66	-0.001877	-0.0013092	0.00032332	0.0021409	0.0011743	0.010992	-0.0089216	-0.010373	0.0010424	0.017341
	67	-0.002854	-0.0025383	-0.00057488	0.0074241	-0.0022435	0.012265	-0.0099238	-0.01018	-0.0019362	0.029483
	68	-0.0017613	-0.003242	0.0004785	0.0019004	-0.0020456	0.0099805	-0.0032416	-0.0011969	-0.0053005	0.022579
	69	-0.00091026	-0.0029673	-0.0026822	0.0022371	-0.0020408	0.012746	-0.0027638	-0.0068342	0.002186	0.024268
	70	-0.0018375	-0.0024681	0.0023728	0.00062326	0.00047371	0.0077492	-0.00085611	-0.00086992	0.0027234	0.022813
	71	-0.00077999	-0.0017116	0.0010677	0.0037664	-0.0022645	0.0048283	0.0015447	0.00028608	0.00897	0.018847
	72	-0.00083299	6.5466e-05	-0.00082679	0.00097864	0.0044612	0.0020575	0.0032439	0.012449	0.026321	0.0088546
	73	-0.0010384	-0.0012011	0.0021942	0.00068266	0.0056529	0.002716	0.0092482	0.0063818	0.013896	0.016936
	74	-0.0011004	-0.001372	-0.00030328	0.0046752	0.0046135	-0.0035702	0.012169	0.003581	-0.0056157	0.0041413
	75	-5.5929e-05	-0.00019252	0.001122	0.0010773	0.0024609	0.0015093	0.0053646	0.0036376	0.015784	0.0069132
	76	-0.00080344	-0.00061238	-0.00091368	0.0023955	0.0032568	-0.0010457	0.00065967	0.0050149	0.010992	0.0035787
	77	0.00026114	-0.00055115	-0.00086777	0.0029626	0.0032992	0.00033835	0.0003852	0.003999	0.0055586	0.012164
	78	7.0885e-05	6.3e-05	0.0020414	0.0042046	0.0052322	0.00050295	0.00061607	0.0033454	0.010045	0.0053674
	79	-0.00032176	-0.00069358	0.0012045	-0.0014893	0.0050883	-0.0029394	0.00057082	0.010832	0.0082392	0.011862
	80	-0.00077038	3.7513e-05	0.0024545	0.0026958	0.0047324	-0.0022912	0.00092588	0.0010162	0.01651	0.0046189
	81	-0.0001518	-0.00061481	0.0013288	0.0044452	0.0047563	0.0022028	0.0026309	0.0096131	0.0051242	0.0043703
	82	-8.1303e-05	-0.00082775	0.0016067	0.0030657	0.002629	-0.0027824	0.0025178	0.0023225	0.0010453	0.00066573
	83	8.2208e-05	-0.0013495	0.0018332	0.0033705	0.0052598	-0.0024706	0.0055282	0.0042558	-0.0033277	0.00067189
	84	0.00028813	-0.0011516	-0.00017501	0.00096613	0.0059358	-0.0077	0.0017665	0.0065817	0.004023	0.015217
	85	-0.00032624	-0.00085331	0.00061722	0.0018848	0.0055338	0.0019493	-0.0015232	0.010213	0.0064015	0.0050302
	86	-8.3032e-05	-0.00047764	0.0022088	0.0022128	0.0067234	-0.0022267	0.0047459	0.0065364	-0.0031023	-0.0055758
	87	-1.7789e-05	-0.00069914	0.0021119	0.0038729	0.0056257	-0.00092802	0.0036384	0.0062329	0.0040156	0.0077493
	88	-0.00038305	-0.00034836	0.0013693	0.0051868	0.0050232	0.00020083	0.0076144	0.0071439	0.00084581	-0.0004825
	89	2.3024e-05	-0.00078872	0.00056701	0.0013554	0.0038068	0.0020357	0.0012413	0.0026162	0.0060554	0.0024514
	90	0.00016136	-0.00045574	-0.00059266	0.0045522	0.0067518	0.0040965	0.0063676	0.0070662	0.0026163	0.0054084
	91	0.00016636	-0.0012261	0.00063542	0.0010105	0.005459	-0.0054296	0.0041206	-0.00067155	0.00078574	0.0010867
	92	0.00030227	-0.00078795	-0.00049511	0.0016606	0.003269	-0.0025349	0.0014397	0.0012176	0.0020674	-0.0030265
	93	8.9348e-05	-0.00097442	-0.00082389	0.0010409	0.0045011	0.00035733	-0.0016437	0.0018591	0.0043056	0.0016494
	94	-4.0035e-05	0.00018788	0.0011634	0.0018476	0.004164	-0.000838	-0.002619	0.0045183	0.0041489	0.0061284
	95	0.00041701	-0.00024867	0.00057884	0.001966	0.003841	0.0022637	-0.00036636	0.0044489	0.003203	-0.00019642
	96	4.6226e-05	-0.000825	0.0019761	0.0012685	0.004936	-0.00075096	0.0014955	0.0072709	0.00037289	0.0060531
	97	0.00011822	-0.00072091	0.0019917	0.00014008	5.2417e-06	-0.0022205	0.0037573	0.00070698	0.0023797	-3.1625e-05
	98	0.00042171	-0.0011906	0.0011563	-0.0010393	0.0029259	-0.0022192	0.0031535	-0.0023695	0.0016455	0.0044777
	99	0.00021767	-0.00065317	-0.00024111	0.0018656	0.0056239	-0.00089882	0.0025772	-0.0001149	-0.00045074	0.00026124
	100	0.0013139	-0.017141	0.016839	0.062873	0.207	0.040096	0.097703	0.19521	0.15224	0.17494
[truncated: 53 more columns]
