# Supplementary material for: The intervals method: a new approach to analyse finite element outputs using multivariate statistics
Source: PeerJ. 2017 Oct 13;5:e3793. doi: 10.7717/peerj.3793 (PMC5642245; doi:10.7717/peerj.3793)
Supplement: Supplemental Information 5 — Scores of different intervals. [file peerj-05-3793-s005.xlsx]

## Sheet: Covariance
		3 PC1 scores	3PC2 scores	3 PC3 scores		5 PC1 scores	5 PC2 scores	5 PC3 scores		10 PC1 scores	10 PC2 scores	10 PC3 scores		15 PC1	15 PC2	15 PC3		20 PC1 scores	20 PC2 scores	20 PC3 scores		25 PC1 scores	25 PC2 scores	25 PC3 scores		50 PC1 scores	50 PC2 scores	50 PC3 scores		75 PC1 scores	75 PC2 scores	75 PC3 scores		100 PC1 scores	100 PC2 scores	100 PC3 scores
P. maximus		-1.4084	-0.988	-1.711e-09		-16.774	-0.47775	1.135		22.119	2.6566	-1.6722		-23.613	-3.0598	0.27889		-20.916	-2.4551	-1.4455		-19.242	-3.3266	0.615		-13.501	-3.2302	0.18467		11.095	2.763	0.061737		-9.6206	2.4342	0.019836
C. unicinctus 1		-0.15548	-0.72659	8.5552e-10		0.70482	-0.39069	0.81081		10.006	-9.3836	-3.168		-10.841	6.1172	2.2092		-9.8067	6.2312	-0.88362		-9.9595	5.3333	2.4286		-7.5085	2.7888	0.9547		6.1857	-2.1536	0.81315		-5.4117	-1.9276	0.66025
T. matacus 1		-1.3488	0.093895	2.8507e-09		9.5706	1.849	0.12448		0.57666	-20.603	1.4094		-8.2158	20.576	-2.174		-2.6824	16.243	-1.8446		-4.4537	18.964	-2.2485		-5.1818	15.179	-2.4829		4.5901	-12.779	-1.7175		-4.0478	-10.929	-1.7409
D. kappleri		-2.4611	0.47901	-1.5569e-09		-22.22	1.1846	-0.2847		23.511	-1.4379	2.8501		-22.448	-1.6327	3.6849		-19.458	-2.2341	0.70564		-17.934	-3.0539	2.6939		-12.85	-2.6796	0.83372		10.493	2.2922	0.65831		-9.0865	1.956	0.5703
D. sabanicola		-0.50929	0.47858	1.0918e-09		-27.635	-0.94716	-0.52662		26.922	9.9702	-1.2978		-24.202	-9.5394	1.3127		-20.797	-7.3457	2.2712		-18.69	-6.7039	0.11359		-13.242	-5.4872	-0.1439		10.768	4.49	-0.1119		-9.3282	3.888	-0.0402
D. novemcinctus 1		-1.4464	0.45352	-1.1259e-09		-25.548	0.10547	-0.43294		21.891	12.195	1.7757		-23.531	-9.423	-5.258		-20.273	-7.699	-0.36492		-18.515	-7.0969	-4.2979		-13.132	-5.3845	-1.4299		10.8	4.5054	-1.1295		-9.3656	3.9455	-0.88823
Chl. truncatus		1.1648	-0.030539	-6.7335e-10		16.349	-0.049223	-0.051324		-24.488	5.0042	0.57605		22.725	-1.2507	-5.9967		20.189	-2.6514	-2.316		17.424	-0.27613	-5.1834		13.431	-0.52594	-2.9194		-10.833	0.24705	-3.4015		9.3663	0.20052	-3.0065
Ch. villosus		1.7482	0.22027	1.2164e-09		16.312	-0.44624	-0.3563		-22.859	3.2896	0.10235		30.218	-5.2624	4.2644		24.057	-1.7863	5.8736		23.923	-3.4038	3.5187		17.401	-1.7584	3.8366		-14.607	1.6588	3.5412		12.581	1.2024	3.4221
Ch. vellerosus		2.2802	0.2261	-3.2048e-09		18.666	-0.58615	-0.53075		-31.235	13.039	-0.20612		30.634	-5.8567	-0.97272		27.851	-11.508	-4.47		24.108	-6.1715	-2.5916		19.135	-5.1966	-5.7193		-15.727	3.999	-4.6326		13.811	3.6212	-4.313
E. sexcinctus		1.3719	-0.010932	1.488e-09		14.83	-0.26128	-0.13598		-16.546	-0.70279	-0.4937		21.171	-2.6706	1.4663		14.129	2.531	3.2087		17.008	-3.6699	3.1967		11.647	-1.1005	5.4219		-9.6251	0.88191	4.7381		8.4483	0.75581	4.102
Z. pichiy		0.76442	-0.1953	7.693e-10		15.746	0.019403	0.24833		-9.8976	-14.027	0.12429		8.1029	12.002	1.1851		7.7062	10.674	-0.73453		6.3315	9.4048	1.7548		3.8004	7.3947	1.4637		-3.1411	-5.9049	1.1805		2.6541	-5.147	1.2145
		PC	Eigenvalue	% variance		PC	Eigenvalue	% variance		PC	Eigenvalue	% variance		PC	Eigenvalue	% variance		PC	Eigenvalue	% variance		PC	Eigenvalue	% variance		PC	Eigenvalue	% variance		PC	Eigenvalue	% variance		PC	Eigenvalue	% variance
		1	2.43148	91.304		1	363.326	99.732		1	481.605	80.012		1	526.784	83.967		1	378.4	81.248		1	328.949	79.091		1	177.783	74.428		1	120.57	73.005		1	91.0684	72.408
		2	0.23159	8.6963		2	0.672508	0.1846		2	117.293	19.487		2	86.7351	13.825		2	68.9914	14.814		2	65.546	15.76		2	40.1172	16.795		2	27.5732	16.696		2	20.5254	16.32
		3	3.1679e-18	1.1896e-16		3	0.299837	0.082304		3	2.84233	0.47221		3	11.1278	1.7737		3	8.27416	1.7766		3	9.63371	2.3163		3	9.73633	4.0761		3	7.47505	4.5262		3	6.22367	4.9484
						4	0.00375361	0.0010304		4	0.124111	0.020619		4	2.44061	0.38902		4	7.71796	1.6572		4	5.6708	1.3635		4	4.16757	1.7447		4	3.23853	1.9609		4	2.55312	2.03
						5	2.24792e-18	6.1705e-19		5	0.0388037	0.0064467		5	0.19128	0.030489		5	2.01489	0.43263		5	4.63707	1.1149		5	3.01116	1.2606		5	2.51713	1.5241		5	1.93916	1.5418
										6	0.00754153	0.0012529		6	0.0580058	0.0092459		6	0.169446	0.036383		6	0.991266	0.23833		6	1.64829	0.69005		6	1.31862	0.79842		6	1.19101	0.94697
										7	0.00275991	0.00045852		7	0.0237186	0.0037807		7	0.134031	0.028779		7	0.331819	0.079781		7	1.2028	0.50354		7	0.987413	0.59788		7	0.832604	0.662
										8	0.000683146	0.0001135		8	0.00686394	0.0010941		8	0.0199334	0.00428		8	0.106065	0.025502		8	0.520664	0.21797		8	0.726049	0.43962		8	0.733744	0.5834
										9	6.15727e-05	1.0229e-05		9	0.00104445	0.00016648		9	0.00542747	0.0011654		9	0.0447875	0.010768		9	0.418049	0.17501		9	0.487667	0.29528		9	0.394136	0.31338
										10	1.27172e-19	2.1128e-20		10	0.000264387	4.2142e-05		10	0.00438299	0.0009411		10	0.00224792	0.00054048		10	0.260413	0.10902		10	0.258959	0.1568		10	0.309644	0.2462

## Sheet: Correlation
		3 PC1 scores	3PC2 scores	3 PC3 scores		5 PC1 scores	5 PC2 scores	5 PC3 scores		10 PC1 scores	10 PC2 scores	10 PC3 scores		15 PC1	15 PC2	15 PC3		20 PC1 scores	20 PC2 scores	20 PC3 scores		25 PC1 scores	25 PC2 scores	25 PC3 scores		50 PC1 scores	50 PC2 scores	50 PC3 scores		75 PC1 scores	75 PC2 scores	75 PC3 scores		100 PC1 scores	100 PC2 scores	100 PC3 scores
P. maximus		-0.91368	2.1749	-1.816e-09		0.36573	2.7546	-0.029173		-0.18405	3.326	1.4091		0.027353	4.1883	-1.0884		0.44547	4.8013	-0.96945		0.52393	5.2332	-1.3282		1.5826	6.9987	-2.1062		2.4362	8.0436	-2.7913		2.9169	8.7812	-3.3391
C. unicinctus 1		0.1154	1.5308	9.0803e-10		1.3791	1.6654	0.013015		-1.8164	2.3873	0.41456		-1.851	3.0226	-0.23924		-2.0362	3.4195	-0.54839		-2.0699	3.8863	-0.24451		-2.5662	5.2558	-0.34453		-2.7042	6.2891	-0.36732		-2.8761	6.9637	-0.77002
T. matacus 1		-1.2393	-0.091111	3.0257e-09		-0.18666	-0.622	1.0376		0.13171	0.92884	-2.4716		0.42753	0.47253	2.9948		0.25967	0.51488	3.2722		0.33153	0.32456	3.8099		0.37012	0.47692	5.804		0.43316	0.64881	7.4367		0.42558	1.2622	8.3618
D. kappleri		-2.369	-0.80936	-1.6524e-09		-2.9455	-0.25817	0.46188		3.7428	0.30147	-1.0227		4.9183	-0.26716	1.1034		5.5657	-0.35471	1.2558		6.2019	-0.54586	1.562		8.4818	-1.0232	2.0338		10.198	-1.3413	2.4247		11.63	-1.3655	2.7701
D. sabanicola		-0.62311	-0.96062	1.1588e-09		-2.3453	0.17993	-0.72343		2.8625	-0.16201	0.76882		3.3257	-0.021716	-1.2893		3.8446	-0.11392	-1.2935		4.2416	-0.10846	-1.334		5.6886	-0.36316	-1.8481		6.9347	-0.71545	-2.315		8.0051	-1.0373	-2.6597
D. novemcinctus 1		-1.4525	-0.83519	-1.195e-09		-2.7766	-0.14677	-0.16318		3.6361	-1.0915	0.75841		4.1224	-1.3994	-0.91175		4.819	-1.7722	-1.0479		5.2737	-1.9274	-1.4704		7.4029	-2.8996	-1.7939		8.8501	-3.746	-2.0744		10.162	-4.4283	-2.0677
Chl. truncatus		1.0525	-0.02697	-7.1468e-10		1.3119	-0.57002	0.021837		-1.7138	-1.2065	0.25396		-2.4577	-1.3507	0.017464		-2.7612	-1.2956	-0.088459		-3.1537	-1.5337	-0.25181		-4.5025	-1.8622	-0.21807		-5.602	-2.3059	-0.18216		-6.3884	-2.572	-0.12716
Ch. villosus		1.4865	-0.59668	1.291e-09		1.1991	-0.95693	-0.25154		-1.5677	-1.4793	0.14199		-2.0544	-1.5799	-0.58829		-2.5838	-1.8347	-0.54629		-2.8813	-1.8844	-0.30859		-4.2624	-2.3671	-1.1012		-5.3364	-2.5165	-1.1815		-6.294	-2.9094	-1.3439
Ch. vellerosus		1.9602	-0.65034	-3.4014e-09		1.129	-1.4974	-0.39869		-1.3855	-2.7165	0.47167		-2.0829	-2.8093	-0.43224		-2.3158	-3.1132	-0.6222		-2.8203	-3.4675	-0.69052		-4.1108	-4.3708	-0.95227		-5.459	-4.8402	-1.4404		-6.2833	-5.5934	-1.2357
E. sexcinctus		1.2309	-0.084098	1.5793e-09		1.173	-0.66939	-0.12714		-1.5142	-0.96081	-0.10116		-1.9319	-1.1861	-0.15762		-2.3935	-1.3323	0.16725		-2.5331	-1.3211	-0.31206		-3.651	-1.6769	-0.52806		-4.5302	-1.9113	-0.51601		-5.2974	-2.0443	-0.72904
Z. pichiy		0.75209	0.34863	8.1652e-10		1.6961	0.12075	0.15881		-2.1915	0.67298	-0.62302		-2.4435	0.9309	0.59112		-2.844	1.0809	0.421		-3.1144	1.3444	0.56812		-4.433	1.8315	1.0546		-5.2208	2.3952	1.0067		-5.9997	2.9431	1.1405
		PC	Eigenvalue	% variance		PC	Eigenvalue	% variance		PC	Eigenvalue	% variance		PC	Eigenvalue	% variance		PC	Eigenvalue	% variance		PC	Eigenvalue	% variance		PC	Eigenvalue	% variance		PC	Eigenvalue	% variance		PC	Eigenvalue	% variance
		1	1.97343	65.781		1	3.26422	65.284		1	5.31841	53.184		1	8.01565	53.438		1	10.6873	53.436		1	13.1253	52.501		1	25.6653	51.331		1	38.1295	50.839		1	50.3519	50.352
		2	1.02657	34.219		2	1.4814	29.628		2	3.13322	31.332		2	4.34172	28.945		2	5.59703	27.985		2	6.80986	27.239		2	12.076	24.152		2	16.5485	22.065		2	20.8954	20.895
		3	3.5687e-18	1.1896e-16		3	0.210506	4.2101		3	1.11838	11.184		3	1.48294	9.8863		3	1.71945	8.5972		3	2.37764	9.5106		3	5.25687	10.514		3	8.35571	11.141		3	10.5867	10.587
						4	0.043873	0.87746		4	0.269906	2.6991		4	0.502667	3.3511		4	0.926722	4.6336		4	1.05261	4.2104		4	1.9752	3.9504		4	3.12503	4.1667		4	4.75693	4.7569
						5	3.08525e-20	6.1705e-19		5	0.100104	1.001		5	0.279444	1.863		5	0.537304	2.6865		5	0.634277	2.5371		5	1.58753	3.1751		5	2.4612	3.2816		5	3.95909	3.9591
										6	0.0352281	0.35228		6	0.211757	1.4117		6	0.19584	0.9792		6	0.363891	1.4556		6	0.9932	1.9864		6	1.88698	2.516		6	2.61445	2.6144
										7	0.0187441	0.18744		7	0.124268	0.82845		7	0.166797	0.83399		7	0.26935	1.0774		7	0.81203	1.6241		7	1.57737	2.1032		7	2.13298	2.133
										8	0.00548308	0.054831		8	0.0193873	0.12925		8	0.100753	0.50377		8	0.205359	0.82144		8	0.775438	1.5509		8	1.24542	1.6606		8	1.82815	1.8282
										9	0.000521269	0.0052127		9	0.0140503	0.093669		9	0.0449187	0.22459		9	0.102565	0.41026		9	0.611992	1.224		9	1.08511	1.4468		9	1.55208	1.5521
										10	2.1128e-21	2.1128e-20		10	0.00811224	0.054082		10	0.0239116	0.11956		10	0.05913	0.23652		10	0.246422	0.49284		10	0.585155	0.78021		10	1.32231	1.3223

## Sheet: R2
Covariance PC1
3 vs 5	5 vs 10	10 vs 15	15 vs 20	20 vs 25	25 vs 50	50 vs 75	75 vs 100
0.64565	0.8879	0.97139	0.98876	0.99132	0.99519	0.99978	0.99994
Covariance PC2
3 vs 5 PC2	5 vs 10 PC2	10 vs 15 PC2	15 vs 20 PC2	20 vs 25 PC2	25 vs 50 PC2	50 vs 75 PC2	75 vs 100 PC2
0.047624	0.38356	0.9126	0.88465	0.87489	0.98324	0.99889	0.99949
Correlation PC1
3 vs 5 PC1	5 vs 10 PC1	10 vs 15 PC1	15 vs 20 PC1	20 vs 25 PC1	25 vs 50 PC1	50 vs 75 PC1	75 vs 100 PC1
0.6603	0.99758	0.98885	0.99684	0.99899	0.99594	0.99801	0.99976
Correlation PC2
3 vs 5 PC2	5 vs 10 PC2	10 vs 15 PC2	15 vs 20 PC2	20 vs 25 PC2	25 vs 50 PC2	50 vs 75 PC2	75 vs 100 PC2
0.71317	0.81993	0.97397	0.99805	0.99743	0.99687	0.99698	0.99719
3 vs 5 PC2	5 vs 10 PC2	10 vs 15 PC2	15 vs 20 PC2	20 vs 25 PC2	25 vs 50 PC2	50 vs 75 PC2	75 vs 100 PC2
0.64565	0.8879	0.97139	0.98876	0.99132	0.99519	0.99978	0.99994	Covariance PC1
0.047624	0.38356	0.9126	0.88465	0.87489	0.98324	0.99889	0.99949	Covariance PC2
0.6603	0.99758	0.98885	0.99684	0.99899	0.99594	0.99801	0.99976	Correlation PC1
0.71317	0.81993	0.97397	0.99805	0.99743	0.99687	0.99698	0.99719	Correlation PC2
